# Supplementary material for: A revision of Peronospora species on Veronica unravels a species-rich group of downy mildew pathogens with host shifts to economically important ornamental plants
Source: IMA Fungus. 2026 Mar 23;17:e186696. doi: 10.3897/imafungus.17.186696 (PMC13036465; doi:10.3897/imafungus.17.186696)
Supplement: XML Treatment for Peronospora arvensis [file imafungus.17.186696-treatment3.xml]

<!DOCTYPE tp:taxon-treatment
  PUBLIC "-//TaxonX//DTD Taxonomic Treatment Publishing DTD v0 20100105//EN" "tax-treatment-NSO.dtd">
<tp:taxon-treatment xmlns:tp="http://www.plazi.org/taxpub"><tp:treatment-meta><kwd-group><label>Taxon classification</label><kwd>
                <named-content content-type="kingdom">Fungi</named-content>
              </kwd><kwd>
                <named-content content-type="order">Peronosporales</named-content>
              </kwd><kwd>
                <named-content content-type="family">Peronosporaceae</named-content>
              </kwd></kwd-group><mixed-citation publication-type="journal"><person-group><name><surname>Mu</surname><given-names>Man</given-names></name><name><surname>Choi</surname><given-names>Young-Joon</given-names></name><name><surname>Brand</surname><given-names>Thomas</given-names></name><name><surname>Ploch</surname><given-names>Sebastian</given-names></name><name><surname>Voglmayr</surname><given-names>Hermann</given-names></name><name><surname>Thines</surname><given-names>Marco</given-names></name></person-group><article-title>A revision of <italic><tp:taxon-name><tp:taxon-name-part taxon-name-part-type="genus" reg="Peronospora">Peronospora</tp:taxon-name-part></tp:taxon-name></italic> species on <italic><tp:taxon-name><tp:taxon-name-part taxon-name-part-type="genus" reg="Veronica">Veronica</tp:taxon-name-part></tp:taxon-name></italic> unravels a species-rich group of downy mildew pathogens with host shifts to economically important ornamental plants</article-title><source>IMA Fungus</source><day>23</day><month>03</month><year>2026</year><volume>17</volume><pub-id pub-id-type="doi">10.3897/imafungus.17.186696</pub-id></mixed-citation></tp:treatment-meta><tp:nomenclature><tp:taxon-name><object-id xmlns:xlink="http://www.w3.org/1999/xlink" content-type="arpha" xlink:type="simple">A4742090-F3C5-5D07-A564-DB1E3A7050A8</object-id>
                    		<tp:taxon-name-part taxon-name-part-type="genus" reg="Peronospora">Peronospora</tp:taxon-name-part> <tp:taxon-name-part taxon-name-part-type="species" reg="arvensis">arvensis</tp:taxon-name-part>
                    	
                    		<object-id xmlns:xlink="http://www.w3.org/1999/xlink" content-type="mycobank" xlink:type="simple">217675</object-id>
                    	</tp:taxon-name><tp:taxon-authority>Gäum., Annales Mycologici 16 (1–2): 198. 1918.</tp:taxon-authority><xref ref-type="fig" rid="F4">Fig. 4</xref></tp:nomenclature><tp:treatment-sec sec-type="Description"><title>Description.</title><p><bold><italic>Lesions</italic></bold> on leaves at first chlorotic, later often darkening to become reddish, and diffuse to vein-delimited. <bold><italic>Down</italic></bold> present on the lower leaf surface, consisting of scattered to dense felt-like conidiophore outgrowth. <bold><italic>Conidiophores</italic></bold> hyaline, straight to curved, thin-walled, 287–406 µm long, av. 347 µm; trunk 168–260 µm long, av. 214 µm, 7–9.5 µm broad, sometimes slightly swollen to up to 13 µm at the base, ratio of the total length to trunk length 1.5–2, callose plugs absent. <bold><italic>Branching</italic></bold> subdichotomous in 4–6 orders, with sub-straight to curved branches, gradually attenuate, often at acute angles. <bold><italic>Ultimate branchlets</italic></bold> sub-straight to curved, paired branchlets differing in length, with the longer ones 10.5–17.5 µm long, the shorter ones 6.5–11.5 µm long, with a ratio of the longer to the shorter ultimate branchlet of 1.3–1.95, base 2–3 µm broad, apex slightly sharp. <bold><italic>Conidia</italic></bold> broadly ellipsoid to ellipsoid with a pale brown to dirty grey colour, 25–28 µm long, 19–21.5 µm broad, length-to-breadth ratio 1.25–1.4, basal part of the conidia mostly protruding. <bold><italic>Oospores</italic></bold> 34–41 µm in diameter.</p><fig id="F4" position="float" orientation="portrait"><object-id xmlns:xlink="http://www.w3.org/1999/xlink" content-type="doi" xlink:type="simple">10.3897/imafungus.17.186696.figure4</object-id><object-id xmlns:xlink="http://www.w3.org/1999/xlink" content-type="arpha" xlink:type="simple">4CBA0FA8-D97E-5FEA-936A-61BA36ADE238</object-id><label>Figure 4.</label><caption><p>Symptoms and morphology of <italic><tp:taxon-name><tp:taxon-name-part taxon-name-part-type="genus" reg="Peronospora">Peronospora</tp:taxon-name-part> <tp:taxon-name-part taxon-name-part-type="species" reg="arvensis">arvensis</tp:taxon-name-part></tp:taxon-name></italic> parasitic on <italic><tp:taxon-name><tp:taxon-name-part taxon-name-part-type="genus" reg="Veronica">Veronica</tp:taxon-name-part> <tp:taxon-name-part taxon-name-part-type="species" reg="hederifolia">hederifolia</tp:taxon-name-part></tp:taxon-name></italic> (GLM-F090770). <bold>A</bold> Down on the leaf surface. <bold>B–E</bold> Conidia. <bold>F–I</bold> Ultimate branchlets. <bold>J–L</bold> Oospores. <bold>M–P</bold> Conidiophores. Scale bars: 20 µm (<bold>B–L</bold>); 50 µm (<bold>M–P</bold>).</p></caption><graphic xmlns:xlink="http://www.w3.org/1999/xlink" xlink:href="imafungus-17-e186696-g004.jpg" id="oo_1567599.jpg" position="float" orientation="portrait" xlink:type="simple"><uri content-type="original_file" xlink:type="simple">https://binary.pensoft.net/fig/1567599</uri></graphic></fig></tp:treatment-sec><tp:treatment-sec sec-type="Type host"><title>Type host.</title><p><italic><tp:taxon-name><tp:taxon-name-part taxon-name-part-type="genus" reg="Veronica">Veronica</tp:taxon-name-part> <tp:taxon-name-part taxon-name-part-type="species" reg="hederifolia">hederifolia</tp:taxon-name-part></tp:taxon-name></italic> (<xref ref-type="bibr" rid="B18">Gäumann 1918</xref>).</p></tp:treatment-sec><tp:treatment-sec sec-type="Reported hosts"><title>Reported hosts.</title><p>Living leaves of <italic><tp:taxon-name><tp:taxon-name-part taxon-name-part-type="genus" reg="Veronica">Veronica</tp:taxon-name-part> <tp:taxon-name-part taxon-name-part-type="species" reg="hederifolia">hederifolia</tp:taxon-name-part></tp:taxon-name></italic> (<xref ref-type="bibr" rid="B18">Gäumann 1918</xref>, <xref ref-type="bibr" rid="B19">1923</xref>; <xref ref-type="bibr" rid="B49">Stevenson 1926</xref>; <xref ref-type="bibr" rid="B44">Riethmüller et al. 2002</xref>; <xref ref-type="bibr" rid="B20">Göker et al. 2003</xref>, <xref ref-type="bibr" rid="B21">2007</xref>), <italic><tp:taxon-name><tp:taxon-name-part taxon-name-part-type="genus" reg="Veronica">V.</tp:taxon-name-part> <tp:taxon-name-part taxon-name-part-type="species" reg="sublobata">sublobata</tp:taxon-name-part></tp:taxon-name></italic> (<xref ref-type="bibr" rid="B13">Ellis 2025</xref>), <italic><tp:taxon-name><tp:taxon-name-part taxon-name-part-type="genus" reg="Veronica">V.</tp:taxon-name-part> <tp:taxon-name-part taxon-name-part-type="species" reg="triloba">triloba</tp:taxon-name-part></tp:taxon-name></italic> (<xref ref-type="bibr" rid="B61">Voglmayr 2003</xref>) and <italic><tp:taxon-name><tp:taxon-name-part taxon-name-part-type="genus" reg="Veronica">V.</tp:taxon-name-part> <tp:taxon-name-part taxon-name-part-type="species" reg="triphyllos">triphyllos</tp:taxon-name-part></tp:taxon-name></italic> (<xref ref-type="bibr" rid="B18">Gäumann 1918</xref>, <xref ref-type="bibr" rid="B19">1923</xref>; <xref ref-type="bibr" rid="B49">Stevenson 1926</xref>).</p></tp:treatment-sec><tp:treatment-sec sec-type="Reported distribution"><title>Reported distribution.</title><p>Germany, France, Switzerland, Austria, Hungary, Denmark, Sweden. Poland, Austria (<xref ref-type="bibr" rid="B19">Gäumann 1923</xref>; <xref ref-type="bibr" rid="B49">Stevenson 1926</xref>; <xref ref-type="bibr" rid="B44">Riethmüller et al. 2002</xref>; <xref ref-type="bibr" rid="B20">Göker et al. 2003</xref>, <xref ref-type="bibr" rid="B21">2007</xref>; <xref ref-type="bibr" rid="B61">Voglmayr 2003</xref>).</p></tp:treatment-sec><tp:treatment-sec sec-type="Specimens examined"><title>Specimens examined</title><p><bold>(all on <italic><tp:taxon-name><tp:taxon-name-part taxon-name-part-type="genus" reg="Veronica">Veronica</tp:taxon-name-part> <tp:taxon-name-part taxon-name-part-type="species" reg="hederifolia">hederifolia</tp:taxon-name-part></tp:taxon-name></italic>)</bold>. GERMANY. Hessen: Rheingau, Rüdesheim am Rhein, on living leaves of <italic><tp:taxon-name><tp:taxon-name-part taxon-name-part-type="genus" reg="Veronica">Veronica</tp:taxon-name-part> <tp:taxon-name-part taxon-name-part-type="species" reg="hederifolia">hederifolia</tp:taxon-name-part></tp:taxon-name></italic>, 2 Apr 1916, A. Volkart (ZT81629); Saxony: Görlitz-Rauschwalde, 24 Apr 2005, S. Hoeflich (GLM-F062270); Kunnersdorf, 7 May 2008, H. Boyle (GLM-F090770); Leipzig, 17 May 1985, H. Jage (GLM-F069391); Leipzig, 11 Mar 1990, H. Jage (GLM-F079120); Lodenau, 29 Apr 2008, H. Boyle (GLM-F081506); Podrosche, 24 Apr 2008, H. Boyle (GLM-F081427); Prositz, 1 May 1998, H. Jage (GLM-F073863); Thümmlitz, 16 Apr 1993, H. Jage (GLM-F068053); Saxony-Anhalt: Dessau, 24 Apr 2002, H. Jage (GLM-F076685); Field between Wallwitz and the Petersberg, 5 May 1878, Oertel (ZT81621); Gänsefurth, 27 Mar 2004, H. Jage (GLM-F063010); Gänsefurth, 12 Mar 2004, H. Jage (GLM-F063062); Hohenkirchen, 14 Apr 2001, H. Jage (GLM-F074167); Klein Wanzleben, 4 May 2001, H. Jage (GLM-F074159); Klitzschena, 29 Apr 1992, H. Jage (GLM-F067424); Könnern, 4 May 2003, H. Jage (GLM-F073461); Meuro, 17 May 1986, H. Jage (GLM-F068191); Roßla, 20 Apr 2005, H. Jage (GLM-F075761); Schadeleben, Cemetery, 22 Apr 2001, H. Jage (GLM-F074206); Seeburg, 1 May 2001, H. Jage (GLM-F074186); Wittgendorf, 14 Apr 2001, H. Jage (GLM-F074174).</p></tp:treatment-sec><tp:treatment-sec sec-type="Notes"><title>Notes.</title><p><italic><tp:taxon-name><tp:taxon-name-part taxon-name-part-type="genus" reg="Peronospora">Peronospora</tp:taxon-name-part> <tp:taxon-name-part taxon-name-part-type="species" reg="arvensis">arvensis</tp:taxon-name-part></tp:taxon-name></italic> is widely distributed in Europe and has been reported from <italic><tp:taxon-name><tp:taxon-name-part taxon-name-part-type="genus" reg="Veronica">Veronica</tp:taxon-name-part> <tp:taxon-name-part taxon-name-part-type="species" reg="hederifolia">hederifolia</tp:taxon-name-part></tp:taxon-name></italic>, its type host, <italic><tp:taxon-name><tp:taxon-name-part taxon-name-part-type="genus" reg="Veronica">V.</tp:taxon-name-part> <tp:taxon-name-part taxon-name-part-type="species" reg="sublobata">sublobata</tp:taxon-name-part></tp:taxon-name></italic> (<xref ref-type="bibr" rid="B13">Ellis 2025</xref>), <italic><tp:taxon-name><tp:taxon-name-part taxon-name-part-type="genus" reg="Veronica">V.</tp:taxon-name-part> <tp:taxon-name-part taxon-name-part-type="species" reg="triloba">triloba</tp:taxon-name-part></tp:taxon-name></italic>, and <italic><tp:taxon-name><tp:taxon-name-part taxon-name-part-type="genus" reg="Veronica">V.</tp:taxon-name-part> <tp:taxon-name-part taxon-name-part-type="species" reg="triphyllos">triphyllos</tp:taxon-name-part></tp:taxon-name></italic> (<xref ref-type="bibr" rid="B18">Gäumann 1918</xref>, <xref ref-type="bibr" rid="B19">1923</xref>; <xref ref-type="bibr" rid="B49">Stevenson 1926</xref>; <xref ref-type="bibr" rid="B44">Riethmüller et al. 2002</xref>; <xref ref-type="bibr" rid="B20">Göker et al. 2003</xref>, <xref ref-type="bibr" rid="B21">2007</xref>; <xref ref-type="bibr" rid="B61">Voglmayr 2003</xref>; this study). These host species are very difficult to distinguish, and identification errors are common. In fact, many of the specimens included in this study were initially misidentified as <italic><tp:taxon-name><tp:taxon-name-part taxon-name-part-type="genus" reg="Veronica">V.</tp:taxon-name-part> <tp:taxon-name-part taxon-name-part-type="species" reg="sublobata">sublobata</tp:taxon-name-part></tp:taxon-name></italic>. However, they only had two nucleotide differences compared to the ITS sequences of <italic><tp:taxon-name><tp:taxon-name-part taxon-name-part-type="genus" reg="Veronica">Veronica</tp:taxon-name-part> <tp:taxon-name-part taxon-name-part-type="species" reg="hederifolia">hederifolia</tp:taxon-name-part></tp:taxon-name></italic> in GenBank, and based on the host DNA barcode (<italic>matK</italic>), they are identical to <italic><tp:taxon-name><tp:taxon-name-part taxon-name-part-type="genus" reg="Veronica">Veronica</tp:taxon-name-part> <tp:taxon-name-part taxon-name-part-type="species" reg="hederifolia">hederifolia</tp:taxon-name-part></tp:taxon-name></italic>. Based on our phylogenetic analyses, the <italic><tp:taxon-name><tp:taxon-name-part taxon-name-part-type="genus" reg="Peronospora">Peronospora</tp:taxon-name-part></tp:taxon-name></italic> species parasitising <italic><tp:taxon-name><tp:taxon-name-part taxon-name-part-type="genus" reg="Veronica">Veronica</tp:taxon-name-part> <tp:taxon-name-part taxon-name-part-type="species" reg="triphyllos">triphyllos</tp:taxon-name-part></tp:taxon-name></italic> represents a distinct previously undescribed taxon, and <italic><tp:taxon-name><tp:taxon-name-part taxon-name-part-type="genus" reg="Peronospora">P.</tp:taxon-name-part> <tp:taxon-name-part taxon-name-part-type="species" reg="arvensis">arvensis</tp:taxon-name-part></tp:taxon-name></italic> is largely confined to its type host, <italic><tp:taxon-name><tp:taxon-name-part taxon-name-part-type="genus" reg="Veronica">Veronica</tp:taxon-name-part> <tp:taxon-name-part taxon-name-part-type="species" reg="hederifolia">hederifolia</tp:taxon-name-part></tp:taxon-name></italic>. One <italic><tp:taxon-name><tp:taxon-name-part taxon-name-part-type="genus" reg="Peronospora">P.</tp:taxon-name-part> <tp:taxon-name-part taxon-name-part-type="species" reg="arvensis">arvensis</tp:taxon-name-part></tp:taxon-name></italic> specimen, WU-MYC0022883, collected from Austria in 1999, was recorded infecting <italic><tp:taxon-name><tp:taxon-name-part taxon-name-part-type="genus" reg="Veronica">Veronica</tp:taxon-name-part> <tp:taxon-name-part taxon-name-part-type="species" reg="triloba">triloba</tp:taxon-name-part></tp:taxon-name></italic> (<xref ref-type="bibr" rid="B61">Voglmayr 2003</xref>). However, based on the host ITS and <italic>matK</italic> sequences, two specimens (WU-MYC0032791 and WU-MYC0032807) from <italic><tp:taxon-name><tp:taxon-name-part taxon-name-part-type="genus" reg="Veronica">Veronica</tp:taxon-name-part> <tp:taxon-name-part taxon-name-part-type="species" reg="triloba">triloba</tp:taxon-name-part></tp:taxon-name></italic> actually represent a previously undescribed species distinct from <italic><tp:taxon-name><tp:taxon-name-part taxon-name-part-type="genus" reg="Peronospora">P.</tp:taxon-name-part> <tp:taxon-name-part taxon-name-part-type="species" reg="arvensis">arvensis</tp:taxon-name-part></tp:taxon-name></italic>, therefore, the host of specimen WU-MYC0022883, identified as <italic><tp:taxon-name><tp:taxon-name-part taxon-name-part-type="genus" reg="Veronica">Veronica</tp:taxon-name-part> <tp:taxon-name-part taxon-name-part-type="species" reg="triloba">triloba</tp:taxon-name-part></tp:taxon-name></italic>, is likely a misidentification. This highlights the importance of DNA molecular identification for hosts that are not easily identified, as it is crucial for determining the species specificity of <italic><tp:taxon-name><tp:taxon-name-part taxon-name-part-type="genus" reg="Peronospora">Peronospora</tp:taxon-name-part></tp:taxon-name></italic>. Phylogenetic analyses indicate that <italic><tp:taxon-name><tp:taxon-name-part taxon-name-part-type="genus" reg="Peronospora">P.</tp:taxon-name-part> <tp:taxon-name-part taxon-name-part-type="species" reg="arvensis">arvensis</tp:taxon-name-part></tp:taxon-name></italic> is closely related to the <italic><tp:taxon-name><tp:taxon-name-part taxon-name-part-type="genus" reg="Peronospora">Peronospora</tp:taxon-name-part></tp:taxon-name></italic> sp. on <italic><tp:taxon-name><tp:taxon-name-part taxon-name-part-type="genus" reg="Veronica">Veronica</tp:taxon-name-part> <tp:taxon-name-part taxon-name-part-type="species" reg="triloba">triloba</tp:taxon-name-part></tp:taxon-name></italic> and <italic><tp:taxon-name><tp:taxon-name-part taxon-name-part-type="genus" reg="Peronospora">P.</tp:taxon-name-part> <tp:taxon-name-part taxon-name-part-type="species" reg="veronicae-cymbalariae">veronicae-cymbalariae</tp:taxon-name-part></tp:taxon-name></italic> on <italic><tp:taxon-name><tp:taxon-name-part taxon-name-part-type="genus" reg="Veronica">Veronica</tp:taxon-name-part> <tp:taxon-name-part taxon-name-part-type="species" reg="cymbalaria">cymbalaria</tp:taxon-name-part></tp:taxon-name></italic>. Due to the lack of specimens of <italic><tp:taxon-name><tp:taxon-name-part taxon-name-part-type="genus" reg="Peronospora">Peronospora</tp:taxon-name-part></tp:taxon-name></italic> sp. on <italic><tp:taxon-name><tp:taxon-name-part taxon-name-part-type="genus" reg="Veronica">Veronica</tp:taxon-name-part> <tp:taxon-name-part taxon-name-part-type="species" reg="triloba">triloba</tp:taxon-name-part></tp:taxon-name></italic>, this new species has not been described in this study. Despite this, when compared with <italic><tp:taxon-name><tp:taxon-name-part taxon-name-part-type="genus" reg="Peronospora">P.</tp:taxon-name-part> <tp:taxon-name-part taxon-name-part-type="species" reg="arvensis">arvensis</tp:taxon-name-part></tp:taxon-name></italic>, <italic><tp:taxon-name><tp:taxon-name-part taxon-name-part-type="genus" reg="Peronospora">P.</tp:taxon-name-part> <tp:taxon-name-part taxon-name-part-type="species" reg="veronicae-cymbalariae">veronicae-cymbalariae</tp:taxon-name-part></tp:taxon-name></italic> still had larger conidia, 32 × 23 µm on average, and shorter conidiophores and trunks, 246 µm and 117 µm in breadth on average, respectively.</p></tp:treatment-sec><ref-list><ref id="B18"><mixed-citation xmlns:xlink="http://www.w3.org/1999/xlink" xlink:type="simple">Gäumann E (1918) Über die Spezialisation der <italic><tp:taxon-name><tp:taxon-name-part taxon-name-part-type="genus">Peronospora</tp:taxon-name-part></tp:taxon-name></italic> auf einigen Scrophulariaceen. Annales Mycologici 16: 189–199.</mixed-citation></ref><ref id="B19"><mixed-citation xmlns:xlink="http://www.w3.org/1999/xlink" xlink:type="simple">Gäumann E (1923) Beiträge zu einer Monographie der Gattung <italic><tp:taxon-name><tp:taxon-name-part taxon-name-part-type="genus">Peronospora</tp:taxon-name-part></tp:taxon-name></italic> Corda. Beiträge zur Kryptogamenflora der Schweiz 5: 1–360.</mixed-citation></ref><ref id="B49"><mixed-citation xmlns:xlink="http://www.w3.org/1999/xlink" xlink:type="simple">Stevenson JA (1926) Foreign plant diseases: a manual of economic plant diseases which are new to or not widely distributed in the United States. US Government Printing Office, 315 pp. <ext-link xlink:href="10.5962/bhl.title.114939" ext-link-type="doi" xlink:type="simple">https://doi.org/10.5962/bhl.title.114939</ext-link></mixed-citation></ref><ref id="B44"><mixed-citation xmlns:xlink="http://www.w3.org/1999/xlink" xlink:type="simple">Riethmüller A, Voglmayr H, Göker M et al. (2002) Phylogenetic relationships of the downy mildews (<italic><tp:taxon-name><tp:taxon-name-part taxon-name-part-type="order">Peronosporales</tp:taxon-name-part></tp:taxon-name></italic>) and related groups based on nuclear large subunit ribosomal DNA sequences. Mycologia 94: 834–849. <ext-link xlink:href="10.1080/15572536.2003.11833177" ext-link-type="doi" xlink:type="simple">https://doi.org/10.1080/15572536.2003.11833177</ext-link></mixed-citation></ref><ref id="B20"><mixed-citation xmlns:xlink="http://www.w3.org/1999/xlink" xlink:type="simple">Göker M, Voglmayr H, Riethmüller A et al. (2003) Taxonomic aspects of <italic><tp:taxon-name><tp:taxon-name-part taxon-name-part-type="family">Peronosporaceae</tp:taxon-name-part></tp:taxon-name></italic> inferred from Bayesian molecular phylogenetics. Canadian Journal of Botany 81: 672–683. <ext-link xlink:href="10.1139/b03-066" ext-link-type="doi" xlink:type="simple">https://doi.org/10.1139/b03-066</ext-link></mixed-citation></ref><ref id="B21"><mixed-citation xmlns:xlink="http://www.w3.org/1999/xlink" xlink:type="simple">Göker M, Voglmayr H, Riethmüller A et al. (2007) How do obligate parasites evolve? A multi-gene phylogenetic analysis of downy mildews. Fungal Genetics and Biology 44: 105–122. <ext-link xlink:href="10.1016/j.fgb.2006.07.005" ext-link-type="doi" xlink:type="simple">https://doi.org/10.1016/j.fgb.2006.07.005</ext-link></mixed-citation></ref><ref id="B13"><mixed-citation xmlns:xlink="http://www.w3.org/1999/xlink" xlink:type="simple">Ellis WN (2025) Plant Parasites of Europe: leafminers, galls and fungi. <ext-link xlink:href="https://bladmineerders.nl" ext-link-type="uri" xlink:type="simple">https://bladmineerders.nl</ext-link> [Accessed 22 February 2025]</mixed-citation></ref><ref id="B61"><mixed-citation xmlns:xlink="http://www.w3.org/1999/xlink" xlink:type="simple">Voglmayr H (2003) Phylogenetic relationships of <italic><tp:taxon-name><tp:taxon-name-part taxon-name-part-type="genus">Peronospora</tp:taxon-name-part></tp:taxon-name></italic> and related genera based on nuclear ribosomal ITS sequences. Mycological Research 107: 1132–1142. <ext-link xlink:href="10.1017/S0953756203008438" ext-link-type="doi" xlink:type="simple">https://doi.org/10.1017/S0953756203008438</ext-link></mixed-citation></ref></ref-list></tp:taxon-treatment>
