# Supplementary material for: A revision of Peronospora species on Veronica unravels a species-rich group of downy mildew pathogens with host shifts to economically important ornamental plants
Source: IMA Fungus. 2026 Mar 23;17:e186696. doi: 10.3897/imafungus.17.186696 (PMC13036465; doi:10.3897/imafungus.17.186696)
Supplement: XML Treatment for Peronospora chionodendron [file imafungus.17.186696-treatment5.xml]

<!DOCTYPE tp:taxon-treatment
  PUBLIC "-//TaxonX//DTD Taxonomic Treatment Publishing DTD v0 20100105//EN" "tax-treatment-NSO.dtd">
<tp:taxon-treatment xmlns:tp="http://www.plazi.org/taxpub"><tp:treatment-meta><kwd-group><label>Taxon classification</label><kwd>
                <named-content content-type="kingdom">Fungi</named-content>
              </kwd><kwd>
                <named-content content-type="order">Peronosporales</named-content>
              </kwd><kwd>
                <named-content content-type="family">Peronosporaceae</named-content>
              </kwd></kwd-group><mixed-citation publication-type="journal"><person-group><name><surname>Mu</surname><given-names>Man</given-names></name><name><surname>Choi</surname><given-names>Young-Joon</given-names></name><name><surname>Brand</surname><given-names>Thomas</given-names></name><name><surname>Ploch</surname><given-names>Sebastian</given-names></name><name><surname>Voglmayr</surname><given-names>Hermann</given-names></name><name><surname>Thines</surname><given-names>Marco</given-names></name></person-group><article-title>A revision of <italic><tp:taxon-name><tp:taxon-name-part taxon-name-part-type="genus" reg="Peronospora">Peronospora</tp:taxon-name-part></tp:taxon-name></italic> species on <italic><tp:taxon-name><tp:taxon-name-part taxon-name-part-type="genus" reg="Veronica">Veronica</tp:taxon-name-part></tp:taxon-name></italic> unravels a species-rich group of downy mildew pathogens with host shifts to economically important ornamental plants</article-title><source>IMA Fungus</source><day>23</day><month>03</month><year>2026</year><volume>17</volume><pub-id pub-id-type="doi">10.3897/imafungus.17.186696</pub-id></mixed-citation></tp:treatment-meta><tp:nomenclature><tp:taxon-name><object-id xmlns:xlink="http://www.w3.org/1999/xlink" content-type="arpha" xlink:type="simple">30241389-2DD5-5CAB-A81F-3505D22D8055</object-id>
                    		<tp:taxon-name-part taxon-name-part-type="genus" reg="Peronospora">Peronospora</tp:taxon-name-part> <tp:taxon-name-part taxon-name-part-type="species" reg="chionodendron">chionodendron</tp:taxon-name-part>
                    	
                    		<object-id xmlns:xlink="http://www.w3.org/1999/xlink" content-type="mycobank" xlink:type="simple">860231</object-id>
                    	</tp:taxon-name><tp:taxon-authority>M. Mu &amp; Thines</tp:taxon-authority><tp:taxon-status xmlns:xlink="http://www.w3.org/1999/xlink" xlink:type="simple">sp. nov.</tp:taxon-status><xref ref-type="fig" rid="F6">Fig. 6</xref></tp:nomenclature><tp:treatment-sec sec-type="Etymology"><title>Etymology.</title><p>The specific epithet “chionodendron” is derived from the Greek chion (“snow”) and <italic>-dendron</italic> (“tree”) as a noun in apposition, referring to the snow-covered, tree-like appearance of the species as observed macroscopically, reminiscent of a snow-laden winter tree.</p><fig id="F6" position="float" orientation="portrait"><object-id xmlns:xlink="http://www.w3.org/1999/xlink" content-type="doi" xlink:type="simple">10.3897/imafungus.17.186696.figure6</object-id><object-id xmlns:xlink="http://www.w3.org/1999/xlink" content-type="arpha" xlink:type="simple">583B0758-F2C2-542E-A89F-043AC0F04BF2</object-id><label>Figure 6.</label><caption><p>Symptoms and morphology of <italic><tp:taxon-name><tp:taxon-name-part taxon-name-part-type="genus" reg="Peronospora">Peronospora</tp:taxon-name-part> <tp:taxon-name-part taxon-name-part-type="species" reg="chionodendron">chionodendron</tp:taxon-name-part></tp:taxon-name></italic> parasitic on <italic><tp:taxon-name><tp:taxon-name-part taxon-name-part-type="genus" reg="Veronica">Veronica</tp:taxon-name-part> <tp:taxon-name-part taxon-name-part-type="species" reg="verna">verna</tp:taxon-name-part></tp:taxon-name></italic> (GLM-F076884). <bold>A</bold> Down on the leaf surface. <bold>B–E</bold> Conidia. <bold>F–I</bold> Ultimate branchlets. <bold>J–M</bold> Conidiophores. Scale bars: 20 µm (<bold>B–I</bold>); 50 µm (<bold>J–M</bold>).</p></caption><graphic xmlns:xlink="http://www.w3.org/1999/xlink" xlink:href="imafungus-17-e186696-g006.jpg" id="oo_1567601.jpg" position="float" orientation="portrait" xlink:type="simple"><uri content-type="original_file" xlink:type="simple">https://binary.pensoft.net/fig/1567601</uri></graphic></fig></tp:treatment-sec><tp:treatment-sec sec-type="Diagnosis"><title>Diagnosis.</title><p>Differs from <italic><tp:taxon-name><tp:taxon-name-part taxon-name-part-type="genus" reg="Peronospora">P.</tp:taxon-name-part> <tp:taxon-name-part taxon-name-part-type="species" reg="brevibrachia">brevibrachia</tp:taxon-name-part></tp:taxon-name></italic> in having broader and more globose conidia, shorter conidiophores and trunks, broader trunks, as well as longer ultimate branchlets. Differs from <italic><tp:taxon-name><tp:taxon-name-part taxon-name-part-type="genus" reg="Peronospora">P.</tp:taxon-name-part> <tp:taxon-name-part taxon-name-part-type="species" reg="microspora">microspora</tp:taxon-name-part></tp:taxon-name></italic> in having larger conidia and broader trunks. Differs from <italic><tp:taxon-name><tp:taxon-name-part taxon-name-part-type="genus" reg="Peronospora">P.</tp:taxon-name-part> <tp:taxon-name-part taxon-name-part-type="species" reg="petricosa">petricosa</tp:taxon-name-part></tp:taxon-name></italic> in having larger conidia and broader trunks.</p></tp:treatment-sec><tp:treatment-sec sec-type="Type"><title>Type.</title><p>GERMANY. Saxony-Anhalt: Mücheln, on living leaves of <italic><tp:taxon-name><tp:taxon-name-part taxon-name-part-type="genus" reg="Veronica">Veronica</tp:taxon-name-part> <tp:taxon-name-part taxon-name-part-type="species" reg="verna">verna</tp:taxon-name-part></tp:taxon-name></italic>, 26 May 2000, H. Jage (holotype GLM-F076884).</p></tp:treatment-sec><tp:treatment-sec sec-type="Description"><title>Description.</title><p><bold><italic>Lesions</italic></bold> on leaves dark brown to violet, diffuse to vein-delimited. <bold><italic>Down</italic></bold> present on the lower leaf surface, consisting of scattered to dense felt-like conidiophore outgrowth. <bold><italic>Conidiophores</italic></bold> hyaline, straight to curved, thin-walled, 255–369 µm long, av. 312 µm; trunk 137–216 µm long, av. 176 µm, 6.5–10 µm broad, sometimes slightly swollen to up to 12 µm at the base, ratio of the total length to trunk length 1.5–2, callose plugs absent. <bold><italic>Branching</italic></bold> subdichotomous in 4–7 orders, with sub-straight to curved branches, gradually attenuate, often at acute angles. <bold><italic>Ultimate branchlets</italic></bold> sub-straight to curved, paired branchlets differing in length, with the longer ones 8.5–14 µm long, the shorter ones 5.5–9.5 µm long, with a ratio of the longer to the shorter ultimate branchlet of 1.25–1.7, base 2–2.5 µm broad, apex slightly sharp. <bold><italic>Conidia</italic></bold> subglobose to broadly ellipsoidal with a pale grey to pale violet colour, 19.5–23 µm long, 15.5–18.5 µm broad, length-to-breadth ratio 1.15–1.35. <bold><italic>Oospores</italic></bold> not observed.</p></tp:treatment-sec><tp:treatment-sec sec-type="Habitat"><title>Habitat.</title><p>Living leaves of <italic><tp:taxon-name><tp:taxon-name-part taxon-name-part-type="genus" reg="Veronica">Veronica</tp:taxon-name-part> <tp:taxon-name-part taxon-name-part-type="species" reg="verna">verna</tp:taxon-name-part></tp:taxon-name></italic>.</p></tp:treatment-sec><tp:treatment-sec sec-type="Distribution"><title>Distribution.</title><p>Germany.</p></tp:treatment-sec><tp:treatment-sec sec-type="Additional specimens examined"><title>Additional specimens examined.</title><p>GERMANY. Saxony-Anhalt: Bülzig, on living leaves of <italic><tp:taxon-name><tp:taxon-name-part taxon-name-part-type="genus" reg="Veronica">Veronica</tp:taxon-name-part> <tp:taxon-name-part taxon-name-part-type="species" reg="verna">verna</tp:taxon-name-part></tp:taxon-name></italic>, 28 Apr 2004, H. Jage (GLM-F064157); Kemberg, on living leaves of <italic><tp:taxon-name><tp:taxon-name-part taxon-name-part-type="genus" reg="Veronica">Veronica</tp:taxon-name-part> <tp:taxon-name-part taxon-name-part-type="species" reg="verna">verna</tp:taxon-name-part></tp:taxon-name></italic>, 18 May 2002, H. Jage (GLM-F076762); Ritzleben, Riebau, on living leaves of <italic><tp:taxon-name><tp:taxon-name-part taxon-name-part-type="genus" reg="Veronica">Veronica</tp:taxon-name-part> <tp:taxon-name-part taxon-name-part-type="species" reg="verna">verna</tp:taxon-name-part></tp:taxon-name></italic>, 24 Apr 2004, H. Jage (GLM-F064162); Wahlitz, on living leaves of <italic><tp:taxon-name><tp:taxon-name-part taxon-name-part-type="genus" reg="Veronica">Veronica</tp:taxon-name-part> <tp:taxon-name-part taxon-name-part-type="species" reg="verna">verna</tp:taxon-name-part></tp:taxon-name></italic>, 15 May 2003, H. Jage (GLM-F078081).</p></tp:treatment-sec><tp:treatment-sec sec-type="Notes"><title>Notes.</title><p>It is noteworthy that <italic><tp:taxon-name><tp:taxon-name-part taxon-name-part-type="genus" reg="Veronica">Veronica</tp:taxon-name-part> <tp:taxon-name-part taxon-name-part-type="species" reg="verna">verna</tp:taxon-name-part></tp:taxon-name></italic> from North America, and one ITS sequence (<ext-link xmlns:xlink="http://www.w3.org/1999/xlink" xlink:href="MG220171" ext-link-type="gen" xlink:type="simple">MG220171</ext-link>) of this species collected in Canada, show identical ITS sequences as our samples collected in Germany (see also <xref ref-type="bibr" rid="B31">Kuzmina et al. 2017</xref>). Although <italic><tp:taxon-name><tp:taxon-name-part taxon-name-part-type="genus" reg="Peronospora">Peronospora</tp:taxon-name-part> <tp:taxon-name-part taxon-name-part-type="species" reg="grisea">grisea</tp:taxon-name-part></tp:taxon-name></italic> and <italic><tp:taxon-name><tp:taxon-name-part taxon-name-part-type="genus" reg="Peronospora">Peronospora</tp:taxon-name-part> <tp:taxon-name-part taxon-name-part-type="species" reg="verna">verna</tp:taxon-name-part></tp:taxon-name></italic> have been reported to infect <italic><tp:taxon-name><tp:taxon-name-part taxon-name-part-type="genus" reg="Veronica">Veronica</tp:taxon-name-part> <tp:taxon-name-part taxon-name-part-type="species" reg="verna">verna</tp:taxon-name-part></tp:taxon-name></italic> (<xref ref-type="bibr" rid="B19">Gäumann 1923</xref>), the <italic><tp:taxon-name><tp:taxon-name-part taxon-name-part-type="genus" reg="Peronospora">Peronospora</tp:taxon-name-part></tp:taxon-name></italic> species on <italic><tp:taxon-name><tp:taxon-name-part taxon-name-part-type="genus" reg="Veronica">Veronica</tp:taxon-name-part> <tp:taxon-name-part taxon-name-part-type="species" reg="verna">verna</tp:taxon-name-part></tp:taxon-name></italic> appears to represent a previously undescribed species, named <italic><tp:taxon-name><tp:taxon-name-part taxon-name-part-type="genus" reg="Peronospora">Peronospora</tp:taxon-name-part> <tp:taxon-name-part taxon-name-part-type="species" reg="chionodendron">chionodendron</tp:taxon-name-part></tp:taxon-name></italic> in this study. In terms of morphology, <italic><tp:taxon-name><tp:taxon-name-part taxon-name-part-type="genus" reg="Peronospora">P.</tp:taxon-name-part> <tp:taxon-name-part taxon-name-part-type="species" reg="chionodendron">chionodendron</tp:taxon-name-part></tp:taxon-name></italic> had the roundest conidia compared to all <italic><tp:taxon-name><tp:taxon-name-part taxon-name-part-type="genus" reg="Peronospora">Peronospora</tp:taxon-name-part></tp:taxon-name></italic> species on <italic><tp:taxon-name><tp:taxon-name-part taxon-name-part-type="genus" reg="Veronica">Veronica</tp:taxon-name-part></tp:taxon-name></italic>, with a length-to-breadth ratio of 1.25 ± 0.09.</p></tp:treatment-sec><ref-list><ref id="B31"><mixed-citation xmlns:xlink="http://www.w3.org/1999/xlink" xlink:type="simple">Kuzmina ML, Braukmann TW, Fazekas AJ et al. (2017) Using herbarium‐derived DNAs to assemble a large‐scale DNA barcode library for the vascular plants of Canada. Applications in Plant Sciences 5: 1700079. <ext-link xlink:href="10.3732/apps.1700079" ext-link-type="doi" xlink:type="simple">https://doi.org/10.3732/apps.1700079</ext-link></mixed-citation></ref><ref id="B19"><mixed-citation xmlns:xlink="http://www.w3.org/1999/xlink" xlink:type="simple">Gäumann E (1923) Beiträge zu einer Monographie der Gattung <italic><tp:taxon-name><tp:taxon-name-part taxon-name-part-type="genus">Peronospora</tp:taxon-name-part></tp:taxon-name></italic> Corda. Beiträge zur Kryptogamenflora der Schweiz 5: 1–360.</mixed-citation></ref></ref-list></tp:taxon-treatment>
