# Supplementary material for: A revision of Peronospora species on Veronica unravels a species-rich group of downy mildew pathogens with host shifts to economically important ornamental plants
Source: IMA Fungus. 2026 Mar 23;17:e186696. doi: 10.3897/imafungus.17.186696 (PMC13036465; doi:10.3897/imafungus.17.186696)
Supplement: XML Treatment for Peronospora fidelia [file imafungus.17.186696-treatment6.xml]

<!DOCTYPE tp:taxon-treatment
  PUBLIC "-//TaxonX//DTD Taxonomic Treatment Publishing DTD v0 20100105//EN" "tax-treatment-NSO.dtd">
<tp:taxon-treatment xmlns:tp="http://www.plazi.org/taxpub"><tp:treatment-meta><kwd-group><label>Taxon classification</label><kwd>
                <named-content content-type="kingdom">Fungi</named-content>
              </kwd><kwd>
                <named-content content-type="order">Peronosporales</named-content>
              </kwd><kwd>
                <named-content content-type="family">Peronosporaceae</named-content>
              </kwd></kwd-group><mixed-citation publication-type="journal"><person-group><name><surname>Mu</surname><given-names>Man</given-names></name><name><surname>Choi</surname><given-names>Young-Joon</given-names></name><name><surname>Brand</surname><given-names>Thomas</given-names></name><name><surname>Ploch</surname><given-names>Sebastian</given-names></name><name><surname>Voglmayr</surname><given-names>Hermann</given-names></name><name><surname>Thines</surname><given-names>Marco</given-names></name></person-group><article-title>A revision of <italic><tp:taxon-name><tp:taxon-name-part taxon-name-part-type="genus" reg="Peronospora">Peronospora</tp:taxon-name-part></tp:taxon-name></italic> species on <italic><tp:taxon-name><tp:taxon-name-part taxon-name-part-type="genus" reg="Veronica">Veronica</tp:taxon-name-part></tp:taxon-name></italic> unravels a species-rich group of downy mildew pathogens with host shifts to economically important ornamental plants</article-title><source>IMA Fungus</source><day>23</day><month>03</month><year>2026</year><volume>17</volume><pub-id pub-id-type="doi">10.3897/imafungus.17.186696</pub-id></mixed-citation></tp:treatment-meta><tp:nomenclature><tp:taxon-name><object-id xmlns:xlink="http://www.w3.org/1999/xlink" content-type="arpha" xlink:type="simple">074A9BE1-E26C-5C66-B380-A7B5DF551728</object-id>
                    		<tp:taxon-name-part taxon-name-part-type="genus" reg="Peronospora">Peronospora</tp:taxon-name-part> <tp:taxon-name-part taxon-name-part-type="species" reg="fidelia">fidelia</tp:taxon-name-part>
                    	
                    		<object-id xmlns:xlink="http://www.w3.org/1999/xlink" content-type="mycobank" xlink:type="simple">860228</object-id>
                    	</tp:taxon-name><tp:taxon-authority>M. Mu &amp; Thines</tp:taxon-authority><tp:taxon-status xmlns:xlink="http://www.w3.org/1999/xlink" xlink:type="simple">sp. nov.</tp:taxon-status><xref ref-type="fig" rid="F7">Fig. 7</xref></tp:nomenclature><tp:treatment-sec sec-type="Etymology"><title>Etymology.</title><p><italic>Veronica</italic> symbolizes loyalty, the epithet is derived from Latin “fides” (loyal), which refers to the symbolism of flowers.</p><fig id="F7" position="float" orientation="portrait"><object-id xmlns:xlink="http://www.w3.org/1999/xlink" content-type="doi" xlink:type="simple">10.3897/imafungus.17.186696.figure7</object-id><object-id xmlns:xlink="http://www.w3.org/1999/xlink" content-type="arpha" xlink:type="simple">A56F6131-BC3D-5C2D-BB13-D821F33BF8BF</object-id><label>Figure 7.</label><caption><p>Symptoms and morphology of <italic><tp:taxon-name><tp:taxon-name-part taxon-name-part-type="genus" reg="Peronospora">Peronospora</tp:taxon-name-part> <tp:taxon-name-part taxon-name-part-type="species" reg="fidelia">fidelia</tp:taxon-name-part></tp:taxon-name></italic> parasitic on <italic><tp:taxon-name><tp:taxon-name-part taxon-name-part-type="genus" reg="Veronica">Veronica</tp:taxon-name-part> <tp:taxon-name-part taxon-name-part-type="species" reg="triphyllos">triphyllos</tp:taxon-name-part></tp:taxon-name></italic> (GLM-F063005). <bold>A</bold> Down on the leaf surface. <bold>B–E</bold> Conidia. <bold>F–I</bold> Ultimate branchlets. <bold>J–M</bold> Oospores. <bold>N–P</bold> Conidiophores. Scale bars: 20 µm (<bold>B–M</bold>); 50 µm (<bold>N–P</bold>).</p></caption><graphic xmlns:xlink="http://www.w3.org/1999/xlink" xlink:href="imafungus-17-e186696-g007.jpg" id="oo_1567602.jpg" position="float" orientation="portrait" xlink:type="simple"><uri content-type="original_file" xlink:type="simple">https://binary.pensoft.net/fig/1567602</uri></graphic></fig></tp:treatment-sec><tp:treatment-sec sec-type="Diagnosis"><title>Diagnosis.</title><p>Differs from <italic><tp:taxon-name><tp:taxon-name-part taxon-name-part-type="genus" reg="Peronospora">P.</tp:taxon-name-part> <tp:taxon-name-part taxon-name-part-type="species" reg="agrestis">agrestis</tp:taxon-name-part></tp:taxon-name></italic> in having larger conidia, as well as shorter conidiophores and trunks. Differs from <italic><tp:taxon-name><tp:taxon-name-part taxon-name-part-type="genus" reg="Peronospora">P.</tp:taxon-name-part> <tp:taxon-name-part taxon-name-part-type="species" reg="gracilis">gracilis</tp:taxon-name-part></tp:taxon-name></italic> in having larger and more elongated conidia, as well as longer ultimate branchlets.</p></tp:treatment-sec><tp:treatment-sec sec-type="Type"><title>Type.</title><p>GERMANY. Saxony-Anhalt: Annaburg southwest, on living leaves of <italic><tp:taxon-name><tp:taxon-name-part taxon-name-part-type="genus" reg="Veronica">Veronica</tp:taxon-name-part> <tp:taxon-name-part taxon-name-part-type="species" reg="triphyllos">triphyllos</tp:taxon-name-part></tp:taxon-name></italic>, 1 May 2004, H. Jage (holotype GLM-F063005).</p></tp:treatment-sec><tp:treatment-sec sec-type="Description"><title>Description.</title><p><bold><italic>Lesions</italic></bold> on leaves at first pale green, later expanding to dark brown, diffuse to vein-delimited. <bold><italic>Down</italic></bold> present on the lower leaf surface, consisting of scattered to dense felt-like conidiophore outgrowth. <bold><italic>Conidiophores</italic></bold> hyaline, straight to curved, thin-walled, 238–352 µm long, av. 295 µm; trunk 123–220 µm long, av. 171 µm, 7–8.5 µm broad, sometimes slightly swollen to up to 14 µm at the base, ratio of the total length to trunk length 1.5–2, callose plugs absent. <bold><italic>Branching</italic></bold> subdichotomous in 4–6 orders, with sub-straight to curved branches, gradually attenuate, often at right angles. <bold><italic>Ultimate branchlets</italic></bold> sub-straight to curved, paired branchlets differing in length, with the longer ones 10–15.5 µm long, the shorter ones 6.5–10 µm long, with a ratio of the longer to the shorter ultimate branchlet of 1.3–1.85, base 2.5–3 µm broad, apex slightly sharp. <bold><italic>Conidia</italic></bold> ellipsoid with a grey to reddish colour, 20–25 µm long, 15–18.5 µm broad, length-to-breadth ratio 1.2–1.5. <bold><italic>Oospores</italic></bold> 36–44 µm in diameter.</p></tp:treatment-sec><tp:treatment-sec sec-type="Habitat"><title>Habitat.</title><p>Living leaves of <italic><tp:taxon-name><tp:taxon-name-part taxon-name-part-type="genus" reg="Veronica">Veronica</tp:taxon-name-part> <tp:taxon-name-part taxon-name-part-type="species" reg="triphyllos">triphyllos</tp:taxon-name-part></tp:taxon-name></italic>.</p></tp:treatment-sec><tp:treatment-sec sec-type="Distribution"><title>Distribution.</title><p>Austria, Germany.</p></tp:treatment-sec><tp:treatment-sec sec-type="Additional specimens examined"><title>Additional specimens examined.</title><p>AUSTRIA. Burgenland: District of Neusiedl am See, Municipality of Breitenbrunn, Tenauriegel, Weingarten, on living leaves of <italic><tp:taxon-name><tp:taxon-name-part taxon-name-part-type="genus" reg="Veronica">Veronica</tp:taxon-name-part> <tp:taxon-name-part taxon-name-part-type="species" reg="triphyllos">triphyllos</tp:taxon-name-part></tp:taxon-name></italic>, 21 Apr 2013, H. Voglmayr (WU-MYC0032815); District of Neusiedl am See, Municipality of Winden, Hackelsberg S Jois, Annuellesflur at the summit, on living leaves of <italic><tp:taxon-name><tp:taxon-name-part taxon-name-part-type="genus" reg="Veronica">Veronica</tp:taxon-name-part> <tp:taxon-name-part taxon-name-part-type="species" reg="triphyllos">triphyllos</tp:taxon-name-part></tp:taxon-name></italic>, 13 Apr 2012, H. Voglmayr (WU-MYC0032805); Lower Austria: District of Bruck/Leitha, Municipality of Prellenkirchen, Spitzerberg, S-Slope S Edelstal, Weingarten, on living leaves of <italic><tp:taxon-name><tp:taxon-name-part taxon-name-part-type="genus" reg="Veronica">Veronica</tp:taxon-name-part> <tp:taxon-name-part taxon-name-part-type="species" reg="triphyllos">triphyllos</tp:taxon-name-part></tp:taxon-name></italic>, 14 Apr 2012, H. Voglmayr (WU-MYC0032806); District of Hollabrunn, Municipality of Retz, Oberalb, Roßberg, Neubergen, Weingarten, on living leaves of <italic><tp:taxon-name><tp:taxon-name-part taxon-name-part-type="genus" reg="Veronica">Veronica</tp:taxon-name-part> <tp:taxon-name-part taxon-name-part-type="species" reg="triphyllos">triphyllos</tp:taxon-name-part></tp:taxon-name></italic>, 27 Apr 2011, H. Voglmayr (WU-MYC0032801); District of Tulln, Municipality of Fels am Wagram, Dorner S Gösing am Wagram, vineyards, on living leaves of <italic><tp:taxon-name><tp:taxon-name-part taxon-name-part-type="genus" reg="Veronica">Veronica</tp:taxon-name-part> <tp:taxon-name-part taxon-name-part-type="species" reg="triphyllos">triphyllos</tp:taxon-name-part></tp:taxon-name></italic>, 17 Apr 2012, H. Voglmayr (WU-MYC0032808).</p></tp:treatment-sec><tp:treatment-sec sec-type="Notes"><title>Notes.</title><p><italic><tp:taxon-name><tp:taxon-name-part taxon-name-part-type="genus" reg="Peronospora">Peronospora</tp:taxon-name-part> <tp:taxon-name-part taxon-name-part-type="species" reg="fidelia">fidelia</tp:taxon-name-part></tp:taxon-name></italic> and <italic><tp:taxon-name><tp:taxon-name-part taxon-name-part-type="genus" reg="Peronospora">P.</tp:taxon-name-part> <tp:taxon-name-part taxon-name-part-type="species" reg="gracilis">gracilis</tp:taxon-name-part></tp:taxon-name></italic> differ only by two gaps in the ITS region and a single base difference in the LSU D1–3 region, with no variation in the LSU D6–8 region. However, significant and numerous base differences are observed in the four mitochondrial loci (<italic>COX1</italic>, <italic>COX2</italic>, <italic>NAD1</italic>, and <italic>RPS10</italic>). A similar pattern is found between <italic><tp:taxon-name><tp:taxon-name-part taxon-name-part-type="genus" reg="Peronospora">Peronospora</tp:taxon-name-part></tp:taxon-name></italic> sp. on <italic><tp:taxon-name><tp:taxon-name-part taxon-name-part-type="genus" reg="Veronica">Veronica</tp:taxon-name-part> <tp:taxon-name-part taxon-name-part-type="species" reg="triloba">triloba</tp:taxon-name-part></tp:taxon-name></italic> and <italic><tp:taxon-name><tp:taxon-name-part taxon-name-part-type="genus" reg="Peronospora">P.</tp:taxon-name-part> <tp:taxon-name-part taxon-name-part-type="species" reg="veronicae-cymbalariae">veronicae-cymbalariae</tp:taxon-name-part></tp:taxon-name></italic> on <italic><tp:taxon-name><tp:taxon-name-part taxon-name-part-type="genus" reg="Veronica">Veronica</tp:taxon-name-part> <tp:taxon-name-part taxon-name-part-type="species" reg="cymbalaria">cymbalaria</tp:taxon-name-part></tp:taxon-name></italic> in this study. In both cases, nuclear loci do not offer sufficient resolution to effectively distinguish these species. This phenomenon has also been reported in previous studies (<xref ref-type="bibr" rid="B5">Choi et al. 2015b</xref>), particularly in LSU regions, but is rarely seen in ITS. These findings highlight the importance of multi-locus approaches for accurate species identification (<xref ref-type="bibr" rid="B5">Choi et al. 2015b</xref>). In the mitochondrial loci phylogenies, <italic><tp:taxon-name><tp:taxon-name-part taxon-name-part-type="genus" reg="Peronospora">P.</tp:taxon-name-part> <tp:taxon-name-part taxon-name-part-type="species" reg="fidelia">fidelia</tp:taxon-name-part></tp:taxon-name></italic> and <italic><tp:taxon-name><tp:taxon-name-part taxon-name-part-type="genus" reg="Peronospora">P.</tp:taxon-name-part> <tp:taxon-name-part taxon-name-part-type="species" reg="gracilis">gracilis</tp:taxon-name-part></tp:taxon-name></italic> are confirmed as sister species. Despite their close relationship and morphological similarities, <italic><tp:taxon-name><tp:taxon-name-part taxon-name-part-type="genus" reg="Peronospora">P.</tp:taxon-name-part> <tp:taxon-name-part taxon-name-part-type="species" reg="gracilis">gracilis</tp:taxon-name-part></tp:taxon-name></italic> differs from <italic><tp:taxon-name><tp:taxon-name-part taxon-name-part-type="genus" reg="Peronospora">P.</tp:taxon-name-part> <tp:taxon-name-part taxon-name-part-type="species" reg="fidelia">fidelia</tp:taxon-name-part></tp:taxon-name></italic> by having smaller and more globose conidia, 21 × 16.5 µm on average, with a length-to-breadth ratio of 1.25 ± 0.1, and shorter ultimate branchlets, the longer branchlets averaging 11 µm and the shorter ones 7.5 µm. <italic><tp:taxon-name><tp:taxon-name-part taxon-name-part-type="genus" reg="Peronospora">Peronospora</tp:taxon-name-part> <tp:taxon-name-part taxon-name-part-type="species" reg="fidelia">fidelia</tp:taxon-name-part></tp:taxon-name></italic> is also closely related to <italic><tp:taxon-name><tp:taxon-name-part taxon-name-part-type="genus" reg="Peronospora">P.</tp:taxon-name-part> <tp:taxon-name-part taxon-name-part-type="species" reg="agrestis">agrestis</tp:taxon-name-part></tp:taxon-name></italic>, but <italic><tp:taxon-name><tp:taxon-name-part taxon-name-part-type="genus" reg="Peronospora">P.</tp:taxon-name-part> <tp:taxon-name-part taxon-name-part-type="species" reg="agrestis">agrestis</tp:taxon-name-part></tp:taxon-name></italic> has smaller conidia, 21 × 16 µm on average, as well as longer conidiophores and trunks, averaging 334 µm and 200 µm, respectively.</p></tp:treatment-sec><ref-list><ref id="B5"><mixed-citation xmlns:xlink="http://www.w3.org/1999/xlink" xlink:type="simple">Choi Y-J, Klosterman SJ, Kummer V et al. (2015b) Multi-locus tree and species tree approaches toward resolving a complex clade of downy mildews (<italic><tp:taxon-name><tp:taxon-name-part taxon-name-part-type="kingdom">Straminipila</tp:taxon-name-part></tp:taxon-name></italic>, <italic><tp:taxon-name><tp:taxon-name-part taxon-name-part-type="phylum">Oomycota</tp:taxon-name-part></tp:taxon-name></italic>), including pathogens of beet and spinach. Molecular Phylogenetics and Evolution 86: 24–34. <ext-link xlink:href="10.1016/j.ympev.2015.03.003" ext-link-type="doi" xlink:type="simple">https://doi.org/10.1016/j.ympev.2015.03.003</ext-link></mixed-citation></ref></ref-list></tp:taxon-treatment>
