# Supplementary material for: A revision of Peronospora species on Veronica unravels a species-rich group of downy mildew pathogens with host shifts to economically important ornamental plants
Source: IMA Fungus. 2026 Mar 23;17:e186696. doi: 10.3897/imafungus.17.186696 (PMC13036465; doi:10.3897/imafungus.17.186696)
Supplement: XML Treatment for Peronospora grisea [file imafungus.17.186696-treatment8.xml]

<!DOCTYPE tp:taxon-treatment
  PUBLIC "-//TaxonX//DTD Taxonomic Treatment Publishing DTD v0 20100105//EN" "tax-treatment-NSO.dtd">
<tp:taxon-treatment xmlns:tp="http://www.plazi.org/taxpub"><tp:treatment-meta><kwd-group><label>Taxon classification</label><kwd>
                <named-content content-type="kingdom">Fungi</named-content>
              </kwd><kwd>
                <named-content content-type="order">Peronosporales</named-content>
              </kwd><kwd>
                <named-content content-type="family">Peronosporaceae</named-content>
              </kwd></kwd-group><mixed-citation publication-type="journal"><person-group><name><surname>Mu</surname><given-names>Man</given-names></name><name><surname>Choi</surname><given-names>Young-Joon</given-names></name><name><surname>Brand</surname><given-names>Thomas</given-names></name><name><surname>Ploch</surname><given-names>Sebastian</given-names></name><name><surname>Voglmayr</surname><given-names>Hermann</given-names></name><name><surname>Thines</surname><given-names>Marco</given-names></name></person-group><article-title>A revision of <italic><tp:taxon-name><tp:taxon-name-part taxon-name-part-type="genus" reg="Peronospora">Peronospora</tp:taxon-name-part></tp:taxon-name></italic> species on <italic><tp:taxon-name><tp:taxon-name-part taxon-name-part-type="genus" reg="Veronica">Veronica</tp:taxon-name-part></tp:taxon-name></italic> unravels a species-rich group of downy mildew pathogens with host shifts to economically important ornamental plants</article-title><source>IMA Fungus</source><day>23</day><month>03</month><year>2026</year><volume>17</volume><pub-id pub-id-type="doi">10.3897/imafungus.17.186696</pub-id></mixed-citation></tp:treatment-meta><tp:nomenclature><tp:taxon-name><object-id xmlns:xlink="http://www.w3.org/1999/xlink" content-type="arpha" xlink:type="simple">522CD6EC-FC65-50A9-885A-897E6900DAA3</object-id>
                    		<tp:taxon-name-part taxon-name-part-type="genus" reg="Peronospora">Peronospora</tp:taxon-name-part> <tp:taxon-name-part taxon-name-part-type="species" reg="grisea">grisea</tp:taxon-name-part>
                    	
                    		<object-id xmlns:xlink="http://www.w3.org/1999/xlink" content-type="mycobank" xlink:type="simple">225682</object-id>
                    	</tp:taxon-name><tp:taxon-authority>Unger, Bot. Ztg. 5 (18): 315. (1847).</tp:taxon-authority><xref ref-type="fig" rid="F9">Fig. 9</xref><tp:nomenclature-citation-list><tp:nomenclature-citation><tp:taxon-name><tp:taxon-name-part taxon-name-part-type="genus" reg="Botrytis"/> <tp:taxon-name-part taxon-name-part-type="species" reg="grisea"/></tp:taxon-name><comment> ≡ <tp:taxon-name><tp:taxon-name-part taxon-name-part-type="genus" reg="Botrytis">Botrytis</tp:taxon-name-part> <tp:taxon-name-part taxon-name-part-type="species" reg="grisea">grisea</tp:taxon-name-part></tp:taxon-name> (Link) Fr., Systema Mycologicum 3: 396. 1832.</comment></tp:nomenclature-citation><tp:nomenclature-citation><tp:taxon-name><tp:taxon-name-part taxon-name-part-type="genus" reg="Peronospora"/> <tp:taxon-name-part taxon-name-part-type="species" reg="verna"/></tp:taxon-name><comment> = <tp:taxon-name><tp:taxon-name-part taxon-name-part-type="genus" reg="Peronospora">Peronospora</tp:taxon-name-part> <tp:taxon-name-part taxon-name-part-type="species" reg="verna">verna</tp:taxon-name-part></tp:taxon-name> Gäum., Annls mycol. 16 (1/2): 198. 1918.</comment></tp:nomenclature-citation></tp:nomenclature-citation-list></tp:nomenclature><tp:treatment-sec sec-type="Description"><title>Description.</title><p><bold><italic>Lesions</italic></bold> on leaves greyish, reddening to dark brown when dried, often vein-delimited. <bold><italic>Down</italic></bold> present on the lower leaf surface, greyish-white, consisting of scattered to dense felt-like conidiophore outgrowth. <bold><italic>Conidiophores</italic></bold> hyaline, straight to curved, thin-walled, 250–335 µm long, av. 293 µm; trunk 122–207 µm long, av. 165 µm, 6.5–8 µm broad, sometimes slightly swollen to up to 13 µm at the base, ratio of the total length to trunk length 1.5–2, callose plugs absent. <bold><italic>Branching</italic></bold> subdichotomous in 4–7 orders, with sub-straight to curved branches, gradually attenuate, often at right angles. <bold><italic>Ultimate branchlets</italic></bold> sub-straight to curved, paired branchlets differing in length, with the longer ones 9–14 µm long, the shorter ones 6–10 µm long, with a ratio of the longer to the shorter ultimate branchlet of 1.2–1.65, base 2–2.5 µm broad, apex slightly sharp. <bold><italic>Conidia</italic></bold> ovate to ellipsoid with a brown colour, 20–25 µm long, 15–18 µm broad, length-to-breadth ratio 1.25–1.5, basal part of the conidia mostly protruding. <bold><italic>Oospores</italic></bold> not observed.</p><fig id="F9" position="float" orientation="portrait"><object-id xmlns:xlink="http://www.w3.org/1999/xlink" content-type="doi" xlink:type="simple">10.3897/imafungus.17.186696.figure9</object-id><object-id xmlns:xlink="http://www.w3.org/1999/xlink" content-type="arpha" xlink:type="simple">F871D8CE-5083-5F84-A8EE-7022880F2FC0</object-id><label>Figure 9.</label><caption><p>Symptoms and morphology of <italic><tp:taxon-name><tp:taxon-name-part taxon-name-part-type="genus" reg="Peronospora">Peronospora</tp:taxon-name-part> <tp:taxon-name-part taxon-name-part-type="species" reg="grisea">grisea</tp:taxon-name-part></tp:taxon-name></italic> parasitic on <italic><tp:taxon-name><tp:taxon-name-part taxon-name-part-type="genus" reg="Veronica">Veronica</tp:taxon-name-part> <tp:taxon-name-part taxon-name-part-type="species" reg="beccabunga">beccabunga</tp:taxon-name-part></tp:taxon-name></italic> (GLM-F075648). <bold>A</bold> Down on the leaf surface. <bold>B–E</bold> Conidia. <bold>F–I</bold> Ultimate branchlets. <bold>J–L</bold> Conidiophores. Scale bars: 20 µm (<bold>B–I</bold>); 50 µm (<bold>J–L</bold>).</p></caption><graphic xmlns:xlink="http://www.w3.org/1999/xlink" xlink:href="imafungus-17-e186696-g009.jpg" id="oo_1567604.jpg" position="float" orientation="portrait" xlink:type="simple"><uri content-type="original_file" xlink:type="simple">https://binary.pensoft.net/fig/1567604</uri></graphic></fig></tp:treatment-sec><tp:treatment-sec sec-type="Type host"><title>Type host.</title><p><italic><tp:taxon-name><tp:taxon-name-part taxon-name-part-type="genus" reg="Veronica">Veronica</tp:taxon-name-part> <tp:taxon-name-part taxon-name-part-type="species" reg="beccabunga">beccabunga</tp:taxon-name-part></tp:taxon-name></italic> (<xref ref-type="bibr" rid="B60">Unger 1847</xref>).</p></tp:treatment-sec><tp:treatment-sec sec-type="Confirmed additional host"><title>Confirmed additional host.</title><p><italic><tp:taxon-name><tp:taxon-name-part taxon-name-part-type="genus" reg="Veronica">Veronica</tp:taxon-name-part> <tp:taxon-name-part taxon-name-part-type="species" reg="serpyllifolia">serpyllifolia</tp:taxon-name-part></tp:taxon-name></italic>.</p></tp:treatment-sec><tp:treatment-sec sec-type="Reported hosts"><title>Reported hosts.</title><p><italic><tp:taxon-name><tp:taxon-name-part taxon-name-part-type="genus" reg="Veronica">Veronica</tp:taxon-name-part> <tp:taxon-name-part taxon-name-part-type="species" reg="beccabunga">beccabunga</tp:taxon-name-part></tp:taxon-name></italic> (<xref ref-type="bibr" rid="B60">Unger 1847</xref>; <xref ref-type="bibr" rid="B19">Gäumann 1923</xref>; <xref ref-type="bibr" rid="B49">Stevenson 1926</xref>; <xref ref-type="bibr" rid="B44">Riethmüller et al. 2002</xref>), <italic><tp:taxon-name><tp:taxon-name-part taxon-name-part-type="genus" reg="Veronica">V.</tp:taxon-name-part> <tp:taxon-name-part taxon-name-part-type="species" reg="arvensis">arvensis</tp:taxon-name-part></tp:taxon-name></italic>, <italic><tp:taxon-name><tp:taxon-name-part taxon-name-part-type="genus" reg="Veronica">V.</tp:taxon-name-part> <tp:taxon-name-part taxon-name-part-type="species" reg="hederifolia">hederifolia</tp:taxon-name-part></tp:taxon-name></italic>, <italic><tp:taxon-name><tp:taxon-name-part taxon-name-part-type="genus" reg="Veronica">V.</tp:taxon-name-part> <tp:taxon-name-part taxon-name-part-type="species" reg="verna">verna</tp:taxon-name-part></tp:taxon-name></italic> (<xref ref-type="bibr" rid="B10">de Bary 1863</xref>), <italic><tp:taxon-name><tp:taxon-name-part taxon-name-part-type="genus" reg="Veronica">V.</tp:taxon-name-part> <tp:taxon-name-part taxon-name-part-type="species" reg="peregrina">peregrina</tp:taxon-name-part></tp:taxon-name></italic> (<xref ref-type="bibr" rid="B51">Swingle 1887</xref>), <italic><tp:taxon-name><tp:taxon-name-part taxon-name-part-type="genus" reg="Veronica">Veronica</tp:taxon-name-part> <tp:taxon-name-part taxon-name-part-type="species" reg="serpyllifolia">serpyllifolia</tp:taxon-name-part></tp:taxon-name></italic> (<xref ref-type="bibr" rid="B10">de Bary 1863</xref>; <xref ref-type="bibr" rid="B61">Voglmayr 2003</xref>).</p></tp:treatment-sec><tp:treatment-sec sec-type="Reported distribution"><title>Reported distribution.</title><p>Germany (<xref ref-type="bibr" rid="B10">de Bary 1863</xref>; <xref ref-type="bibr" rid="B49">Stevenson 1926</xref>; <xref ref-type="bibr" rid="B44">Riethmüller et al. 2002</xref>), USA (<xref ref-type="bibr" rid="B51">Swingle 1887</xref>), Austria, Croatia, Denmark, France, Hungary, Ireland, Netherlands, Norway Russia, Sweden, Switzerland, UK (<xref ref-type="bibr" rid="B16">Fries 1832</xref>; <xref ref-type="bibr" rid="B19">Gäumann 1923</xref>; <xref ref-type="bibr" rid="B61">Voglmayr 2003</xref>).</p></tp:treatment-sec><tp:treatment-sec sec-type="Specimens examined"><title>Specimens examined.</title><p>GERMANY. Saxony-Anhalt: Bergwitz, on living leaves of <italic><tp:taxon-name><tp:taxon-name-part taxon-name-part-type="genus" reg="Veronica">Veronica</tp:taxon-name-part> <tp:taxon-name-part taxon-name-part-type="species" reg="serpyllifolia">serpyllifolia</tp:taxon-name-part></tp:taxon-name></italic>, 16 Apr 2002, H. Jage (GLM-F076812); Bülzig, on living leaves of <italic><tp:taxon-name><tp:taxon-name-part taxon-name-part-type="genus" reg="Veronica">Veronica</tp:taxon-name-part> <tp:taxon-name-part taxon-name-part-type="species" reg="beccabunga">beccabunga</tp:taxon-name-part></tp:taxon-name></italic>, 28 Apr 2004, H. Jage (GLM-F064183); Hayn, on living leaves of <italic><tp:taxon-name><tp:taxon-name-part taxon-name-part-type="genus" reg="Veronica">Veronica</tp:taxon-name-part> <tp:taxon-name-part taxon-name-part-type="species" reg="serpyllifolia">serpyllifolia</tp:taxon-name-part></tp:taxon-name></italic>, 20 Apr 2005, H. Jage (GLM-F075766); Lodersleben, on living leaves of <italic><tp:taxon-name><tp:taxon-name-part taxon-name-part-type="genus" reg="Veronica">Veronica</tp:taxon-name-part> <tp:taxon-name-part taxon-name-part-type="species" reg="beccabunga">beccabunga</tp:taxon-name-part></tp:taxon-name></italic>, 9 Apr 2004, H. Jage (GLM-F063053); Lützen-Hohenmölsener Platte, Gieckau east, Nautschke Creek, on living leaves of <italic><tp:taxon-name><tp:taxon-name-part taxon-name-part-type="genus" reg="Veronica">Veronica</tp:taxon-name-part> <tp:taxon-name-part taxon-name-part-type="species" reg="beccabunga">beccabunga</tp:taxon-name-part></tp:taxon-name></italic>, 14 Jun 2005, H. Richter (GLM-F075648); Morungen, on living leaves of <italic><tp:taxon-name><tp:taxon-name-part taxon-name-part-type="genus" reg="Veronica">Veronica</tp:taxon-name-part> <tp:taxon-name-part taxon-name-part-type="species" reg="beccabunga">beccabunga</tp:taxon-name-part></tp:taxon-name></italic>, 21 Apr 2005, A. Hoch (GLM-F075774); Neckendorf, Helme, on living leaves of <italic><tp:taxon-name><tp:taxon-name-part taxon-name-part-type="genus" reg="Veronica">Veronica</tp:taxon-name-part> <tp:taxon-name-part taxon-name-part-type="species" reg="beccabunga">beccabunga</tp:taxon-name-part></tp:taxon-name></italic>, 1 Sep 2002, H. Jage (GLM-F076527); Obhausen, on living leaves of <italic><tp:taxon-name><tp:taxon-name-part taxon-name-part-type="genus" reg="Veronica">Veronica</tp:taxon-name-part> <tp:taxon-name-part taxon-name-part-type="species" reg="beccabunga">beccabunga</tp:taxon-name-part></tp:taxon-name></italic>, 3 May 2005, H. Jage (GLM-F075736); Straßberg, on living leaves of <italic><tp:taxon-name><tp:taxon-name-part taxon-name-part-type="genus" reg="Veronica">Veronica</tp:taxon-name-part> <tp:taxon-name-part taxon-name-part-type="species" reg="beccabunga">beccabunga</tp:taxon-name-part></tp:taxon-name></italic>, 10 Sep 2005, H. Jage (GLM-F075832); Wörlitz, Auwiese, on living leaves of <italic><tp:taxon-name><tp:taxon-name-part taxon-name-part-type="genus" reg="Veronica">Veronica</tp:taxon-name-part> <tp:taxon-name-part taxon-name-part-type="species" reg="serpyllifolia">serpyllifolia</tp:taxon-name-part></tp:taxon-name></italic>, 20 May 2002, H. Jage (GLM-F078065); Saxony: Torgau, on living leaves of <italic><tp:taxon-name><tp:taxon-name-part taxon-name-part-type="genus" reg="Veronica">Veronica</tp:taxon-name-part> <tp:taxon-name-part taxon-name-part-type="species" reg="serpyllifolia">serpyllifolia</tp:taxon-name-part></tp:taxon-name></italic>, 3 May 2002, H. Jage (GLM-F076783); SWEDEN. Uppsala: Uppsala-Norby, on living leaves of <italic><tp:taxon-name><tp:taxon-name-part taxon-name-part-type="genus" reg="Veronica">Veronica</tp:taxon-name-part> <tp:taxon-name-part taxon-name-part-type="species" reg="serpyllifolia">serpyllifolia</tp:taxon-name-part></tp:taxon-name></italic>, 16 May 2007, H. Boyle (GLM-F079274).</p></tp:treatment-sec><tp:treatment-sec sec-type="Notes"><title>Notes.</title><p>It is surprising that <italic><tp:taxon-name><tp:taxon-name-part taxon-name-part-type="genus" reg="Peronospora">P.</tp:taxon-name-part> <tp:taxon-name-part taxon-name-part-type="species" reg="grisea">grisea</tp:taxon-name-part></tp:taxon-name></italic> on <italic><tp:taxon-name><tp:taxon-name-part taxon-name-part-type="genus" reg="Veronica">Veronica</tp:taxon-name-part> <tp:taxon-name-part taxon-name-part-type="species" reg="beccabunga">beccabunga</tp:taxon-name-part></tp:taxon-name></italic> (the type host of <italic><tp:taxon-name><tp:taxon-name-part taxon-name-part-type="genus" reg="Peronospora">P.</tp:taxon-name-part> <tp:taxon-name-part taxon-name-part-type="species" reg="grisea">grisea</tp:taxon-name-part></tp:taxon-name></italic>) and <italic><tp:taxon-name><tp:taxon-name-part taxon-name-part-type="genus" reg="Peronospora">P.</tp:taxon-name-part> <tp:taxon-name-part taxon-name-part-type="species" reg="verna">verna</tp:taxon-name-part></tp:taxon-name></italic> on <italic><tp:taxon-name><tp:taxon-name-part taxon-name-part-type="genus" reg="Veronica">Veronica</tp:taxon-name-part> <tp:taxon-name-part taxon-name-part-type="species" reg="serpyllifolia">serpyllifolia</tp:taxon-name-part></tp:taxon-name></italic> (the type host of <italic><tp:taxon-name><tp:taxon-name-part taxon-name-part-type="genus" reg="Peronospora">P.</tp:taxon-name-part> <tp:taxon-name-part taxon-name-part-type="species" reg="verna">verna</tp:taxon-name-part></tp:taxon-name></italic>) are genetically identical in LSU D1-3, LSU D6-8, <italic>COX</italic>1, <italic>COX</italic>2, and <italic>RPS10</italic>, with only a single base difference in the ITS and <italic>NAD1</italic> regions. Given the principle of priority by chronological order, <italic><tp:taxon-name><tp:taxon-name-part taxon-name-part-type="genus" reg="Peronospora">P.</tp:taxon-name-part> <tp:taxon-name-part taxon-name-part-type="species" reg="verna">verna</tp:taxon-name-part></tp:taxon-name></italic> is relegated to synonymy with <italic><tp:taxon-name><tp:taxon-name-part taxon-name-part-type="genus" reg="Peronospora">P.</tp:taxon-name-part> <tp:taxon-name-part taxon-name-part-type="species" reg="grisea">grisea</tp:taxon-name-part></tp:taxon-name></italic> here. However, it would be meaningful to investigate the relationships between the populations of both hosts to determine how far they are genetically separated enough to be considered independent subspecies. In any case, the pathogens on these two hosts might provide a model for studying speciation processes in downy mildews in particular, and obligate biotrophic pathogens in general. Furthermore, this finding emphasises the limitations of relying solely on host-specificity for species identification of the pathogens. Although in most cases <italic><tp:taxon-name><tp:taxon-name-part taxon-name-part-type="genus" reg="Peronospora">Peronospora</tp:taxon-name-part></tp:taxon-name></italic> species are highly host-specific, there are some exceptions due to recent host jumping (<xref ref-type="bibr" rid="B54">Thines 2019</xref>; <xref ref-type="bibr" rid="B41">Ploch et al. 2022</xref>) or multiple colonisations of the same host species (<xref ref-type="bibr" rid="B34">Mu et al. 2024a</xref>). One specimen, WU-MYC0022901, parasitic on <italic><tp:taxon-name><tp:taxon-name-part taxon-name-part-type="genus" reg="Veronica">Veronica</tp:taxon-name-part> <tp:taxon-name-part taxon-name-part-type="species" reg="serpyllifolia">serpyllifolia</tp:taxon-name-part></tp:taxon-name></italic>, was also identified as <italic><tp:taxon-name><tp:taxon-name-part taxon-name-part-type="genus" reg="Peronospora">P.</tp:taxon-name-part> <tp:taxon-name-part taxon-name-part-type="species" reg="grisea">grisea</tp:taxon-name-part></tp:taxon-name></italic> in Voglmayr’s 2003 study, based on ITS sequences (<ext-link xmlns:xlink="http://www.w3.org/1999/xlink" xlink:href="AY198241" ext-link-type="gen" xlink:type="simple">AY198241</ext-link>), although <italic><tp:taxon-name><tp:taxon-name-part taxon-name-part-type="genus" reg="Veronica">Veronica</tp:taxon-name-part> <tp:taxon-name-part taxon-name-part-type="species" reg="serpyllifolia">serpyllifolia</tp:taxon-name-part></tp:taxon-name></italic> was the type host for <italic><tp:taxon-name><tp:taxon-name-part taxon-name-part-type="genus" reg="Peronospora">P.</tp:taxon-name-part> <tp:taxon-name-part taxon-name-part-type="species" reg="verna">verna</tp:taxon-name-part></tp:taxon-name></italic> (<xref ref-type="bibr" rid="B18">Gäumann 1918</xref>). The differences observed by Gäumann can likely be attributed to the effect of the host matrix, as it has been previously shown in <italic><tp:taxon-name><tp:taxon-name-part taxon-name-part-type="genus" reg="Pseudoperonospora">Pseudoperonospora</tp:taxon-name-part> <tp:taxon-name-part taxon-name-part-type="species" reg="cubensis">cubensis</tp:taxon-name-part></tp:taxon-name></italic>, where the host matrix can influence several morphological characteristics of the pathogen significantly (<xref ref-type="bibr" rid="B46">Runge et al. 2012</xref>). Morphologically, <italic><tp:taxon-name><tp:taxon-name-part taxon-name-part-type="genus" reg="Peronospora">P.</tp:taxon-name-part> <tp:taxon-name-part taxon-name-part-type="species" reg="grisea">grisea</tp:taxon-name-part></tp:taxon-name></italic> is characterised by its rather short conidiophores and trunks, with average lengths of 293 µm and 165 µm, respectively.</p></tp:treatment-sec><ref-list><ref id="B60"><mixed-citation xmlns:xlink="http://www.w3.org/1999/xlink" xlink:type="simple">Unger F (1847) Beitrag zur Kenntnis der in der Kartoffelkrankheit vorkommenden Pilze und der Ursache ihres Entstehens. Botanische Zeitung 5: 305–317. <ext-link xlink:href="10.5281/zenodo.16469036" ext-link-type="doi" xlink:type="simple">https://doi.org/10.5281/zenodo.16469036</ext-link></mixed-citation></ref><ref id="B19"><mixed-citation xmlns:xlink="http://www.w3.org/1999/xlink" xlink:type="simple">Gäumann E (1923) Beiträge zu einer Monographie der Gattung <italic><tp:taxon-name><tp:taxon-name-part taxon-name-part-type="genus">Peronospora</tp:taxon-name-part></tp:taxon-name></italic> Corda. Beiträge zur Kryptogamenflora der Schweiz 5: 1–360.</mixed-citation></ref><ref id="B49"><mixed-citation xmlns:xlink="http://www.w3.org/1999/xlink" xlink:type="simple">Stevenson JA (1926) Foreign plant diseases: a manual of economic plant diseases which are new to or not widely distributed in the United States. US Government Printing Office, 315 pp. <ext-link xlink:href="10.5962/bhl.title.114939" ext-link-type="doi" xlink:type="simple">https://doi.org/10.5962/bhl.title.114939</ext-link></mixed-citation></ref><ref id="B44"><mixed-citation xmlns:xlink="http://www.w3.org/1999/xlink" xlink:type="simple">Riethmüller A, Voglmayr H, Göker M et al. (2002) Phylogenetic relationships of the downy mildews (<italic><tp:taxon-name><tp:taxon-name-part taxon-name-part-type="order">Peronosporales</tp:taxon-name-part></tp:taxon-name></italic>) and related groups based on nuclear large subunit ribosomal DNA sequences. Mycologia 94: 834–849. <ext-link xlink:href="10.1080/15572536.2003.11833177" ext-link-type="doi" xlink:type="simple">https://doi.org/10.1080/15572536.2003.11833177</ext-link></mixed-citation></ref><ref id="B10"><mixed-citation xmlns:xlink="http://www.w3.org/1999/xlink" xlink:type="simple">de Bary A (1863) Recherches sur le développement de quelques champignon parasites. Annales Sciences Naturelles, Botanique Ser.4 20: 5–148.</mixed-citation></ref><ref id="B51"><mixed-citation xmlns:xlink="http://www.w3.org/1999/xlink" xlink:type="simple">Swingle WT (1887) A list of the Kansas species of <italic><tp:taxon-name><tp:taxon-name-part taxon-name-part-type="family">Peronosporaceae</tp:taxon-name-part></tp:taxon-name></italic>. Transactions of the Annual Meetings of the Kansas Academy of Science 11: 63–87. <ext-link xlink:href="10.2307/3623671" ext-link-type="doi" xlink:type="simple">https://doi.org/10.2307/3623671</ext-link></mixed-citation></ref><ref id="B61"><mixed-citation xmlns:xlink="http://www.w3.org/1999/xlink" xlink:type="simple">Voglmayr H (2003) Phylogenetic relationships of <italic><tp:taxon-name><tp:taxon-name-part taxon-name-part-type="genus">Peronospora</tp:taxon-name-part></tp:taxon-name></italic> and related genera based on nuclear ribosomal ITS sequences. Mycological Research 107: 1132–1142. <ext-link xlink:href="10.1017/S0953756203008438" ext-link-type="doi" xlink:type="simple">https://doi.org/10.1017/S0953756203008438</ext-link></mixed-citation></ref><ref id="B16"><mixed-citation xmlns:xlink="http://www.w3.org/1999/xlink" xlink:type="simple">Fries EM (1832) Systema mycologicum, sistens fungorum ordines, genera et species, huc usque cognitas 3: 261–524.</mixed-citation></ref><ref id="B54"><mixed-citation xmlns:xlink="http://www.w3.org/1999/xlink" xlink:type="simple">Thines M (2019) An evolutionary framework for host shifts–jumping ships for survival. New Phytologist 224: 605–617. <ext-link xlink:href="10.1111/nph.16092" ext-link-type="doi" xlink:type="simple">https://doi.org/10.1111/nph.16092</ext-link></mixed-citation></ref><ref id="B41"><mixed-citation xmlns:xlink="http://www.w3.org/1999/xlink" xlink:type="simple">Ploch S, Kruse J, Choi Y et al. (2022) Ancestral state reconstruction in <italic><tp:taxon-name><tp:taxon-name-part taxon-name-part-type="genus">Peronospora</tp:taxon-name-part></tp:taxon-name></italic> provides further evidence for host jumping as a key element in the diversification of obligate parasites. Molecular Phylogenetics and Evolution 166: 107321. <ext-link xlink:href="10.1016/j.ympev.2021.107321" ext-link-type="doi" xlink:type="simple">https://doi.org/10.1016/j.ympev.2021.107321</ext-link></mixed-citation></ref><ref id="B34"><mixed-citation xmlns:xlink="http://www.w3.org/1999/xlink" xlink:type="simple">Mu M, Choi Y-J, Kruse J et al. (2024a) Single host plant species may harbour more than one species of <italic><tp:taxon-name><tp:taxon-name-part taxon-name-part-type="genus">Peronospora</tp:taxon-name-part></tp:taxon-name></italic>–a case study on <italic><tp:taxon-name><tp:taxon-name-part taxon-name-part-type="genus">Peronospora</tp:taxon-name-part></tp:taxon-name></italic> infecting <italic><tp:taxon-name><tp:taxon-name-part taxon-name-part-type="genus">Plantago</tp:taxon-name-part></tp:taxon-name></italic>. Persoonia-Molecular Phylogeny and Evolution of Fungi 52: 94–118. <ext-link xlink:href="10.3767/persoonia.2024.52.04" ext-link-type="doi" xlink:type="simple">https://doi.org/10.3767/persoonia.2024.52.04</ext-link></mixed-citation></ref><ref id="B18"><mixed-citation xmlns:xlink="http://www.w3.org/1999/xlink" xlink:type="simple">Gäumann E (1918) Über die Spezialisation der <italic><tp:taxon-name><tp:taxon-name-part taxon-name-part-type="genus">Peronospora</tp:taxon-name-part></tp:taxon-name></italic> auf einigen Scrophulariaceen. Annales Mycologici 16: 189–199.</mixed-citation></ref><ref id="B46"><mixed-citation xmlns:xlink="http://www.w3.org/1999/xlink" xlink:type="simple">Runge F, Ndambi B, Thines M (2012) Which morphological characteristics are most influenced by the host matrix in downy mildews? A case study in <italic><tp:taxon-name><tp:taxon-name-part taxon-name-part-type="genus">Pseudoperonospora</tp:taxon-name-part> <tp:taxon-name-part taxon-name-part-type="species">cubensis</tp:taxon-name-part></tp:taxon-name></italic>. PLoS ONE 7: e44863. <ext-link xlink:href="10.1371/journal.pone.0044863" ext-link-type="doi" xlink:type="simple">https://doi.org/10.1371/journal.pone.0044863</ext-link></mixed-citation></ref></ref-list></tp:taxon-treatment>
