# Supplementary material for: A revision of Peronospora species on Veronica unravels a species-rich group of downy mildew pathogens with host shifts to economically important ornamental plants
Source: IMA Fungus. 2026 Mar 23;17:e186696. doi: 10.3897/imafungus.17.186696 (PMC13036465; doi:10.3897/imafungus.17.186696)
Supplement: XML Treatment for Peronospora obscura [file imafungus.17.186696-treatment10.xml]

<!DOCTYPE tp:taxon-treatment
  PUBLIC "-//TaxonX//DTD Taxonomic Treatment Publishing DTD v0 20100105//EN" "tax-treatment-NSO.dtd">
<tp:taxon-treatment xmlns:tp="http://www.plazi.org/taxpub"><tp:treatment-meta><kwd-group><label>Taxon classification</label><kwd>
                <named-content content-type="kingdom">Fungi</named-content>
              </kwd><kwd>
                <named-content content-type="order">Peronosporales</named-content>
              </kwd><kwd>
                <named-content content-type="family">Peronosporaceae</named-content>
              </kwd></kwd-group><mixed-citation publication-type="journal"><person-group><name><surname>Mu</surname><given-names>Man</given-names></name><name><surname>Choi</surname><given-names>Young-Joon</given-names></name><name><surname>Brand</surname><given-names>Thomas</given-names></name><name><surname>Ploch</surname><given-names>Sebastian</given-names></name><name><surname>Voglmayr</surname><given-names>Hermann</given-names></name><name><surname>Thines</surname><given-names>Marco</given-names></name></person-group><article-title>A revision of <italic><tp:taxon-name><tp:taxon-name-part taxon-name-part-type="genus" reg="Peronospora">Peronospora</tp:taxon-name-part></tp:taxon-name></italic> species on <italic><tp:taxon-name><tp:taxon-name-part taxon-name-part-type="genus" reg="Veronica">Veronica</tp:taxon-name-part></tp:taxon-name></italic> unravels a species-rich group of downy mildew pathogens with host shifts to economically important ornamental plants</article-title><source>IMA Fungus</source><day>23</day><month>03</month><year>2026</year><volume>17</volume><pub-id pub-id-type="doi">10.3897/imafungus.17.186696</pub-id></mixed-citation></tp:treatment-meta><tp:nomenclature><tp:taxon-name><object-id xmlns:xlink="http://www.w3.org/1999/xlink" content-type="arpha" xlink:type="simple">29254060-FF24-53D2-87BD-240F1E26DDFA</object-id>
                    		<tp:taxon-name-part taxon-name-part-type="genus" reg="Peronospora">Peronospora</tp:taxon-name-part> <tp:taxon-name-part taxon-name-part-type="species" reg="obscura">obscura</tp:taxon-name-part>
                    	
                    		<object-id xmlns:xlink="http://www.w3.org/1999/xlink" content-type="mycobank" xlink:type="simple">860232</object-id>
                    	</tp:taxon-name><tp:taxon-authority>M. Mu &amp; Thines</tp:taxon-authority><tp:taxon-status xmlns:xlink="http://www.w3.org/1999/xlink" xlink:type="simple">sp. nov.</tp:taxon-status><xref ref-type="fig" rid="F11">Fig. 11</xref></tp:nomenclature><tp:treatment-sec sec-type="Etymology"><title>Etymology.</title><p>The epithet refers to the species being concealed from discovery due to the erroneous assumption of a broader host range for <italic><tp:taxon-name><tp:taxon-name-part taxon-name-part-type="genus" reg="Peronospora">P.</tp:taxon-name-part> <tp:taxon-name-part taxon-name-part-type="species" reg="silvestris">silvestris</tp:taxon-name-part></tp:taxon-name></italic>.</p><fig id="F11" position="float" orientation="portrait"><object-id xmlns:xlink="http://www.w3.org/1999/xlink" content-type="doi" xlink:type="simple">10.3897/imafungus.17.186696.figure11</object-id><object-id xmlns:xlink="http://www.w3.org/1999/xlink" content-type="arpha" xlink:type="simple">4142B1DB-27B5-5361-999F-74E25608F1F7</object-id><label>Figure 11.</label><caption><p>Symptoms and morphology of <italic><tp:taxon-name><tp:taxon-name-part taxon-name-part-type="genus" reg="Peronospora">Peronospora</tp:taxon-name-part> <tp:taxon-name-part taxon-name-part-type="species" reg="obscura">obscura</tp:taxon-name-part></tp:taxon-name></italic> parasitic on <italic><tp:taxon-name><tp:taxon-name-part taxon-name-part-type="genus" reg="Veronica">Veronica</tp:taxon-name-part> <tp:taxon-name-part taxon-name-part-type="species" reg="urticifolia">urticifolia</tp:taxon-name-part></tp:taxon-name></italic> (GLM-F046912). <bold>A</bold> Down on the leaf surface. <bold>B–D</bold> Conidia. <bold>E–G</bold> Ultimate branchlets. <bold>H–J</bold> Conidiophores. Scale bars: 20 µm (<bold>B–G</bold>); 50 µm (<bold>H–J</bold>).</p></caption><graphic xmlns:xlink="http://www.w3.org/1999/xlink" xlink:href="imafungus-17-e186696-g011.jpg" id="oo_1567606.jpg" position="float" orientation="portrait" xlink:type="simple"><uri content-type="original_file" xlink:type="simple">https://binary.pensoft.net/fig/1567606</uri></graphic></fig></tp:treatment-sec><tp:treatment-sec sec-type="Diagnosis"><title>Diagnosis.</title><p>Differs from <italic><tp:taxon-name><tp:taxon-name-part taxon-name-part-type="genus" reg="Peronospora">P.</tp:taxon-name-part> <tp:taxon-name-part taxon-name-part-type="species" reg="palustris">palustris</tp:taxon-name-part></tp:taxon-name></italic> in having more globose conidia, as well as shorter conidiophores and trunks. Differs from <italic><tp:taxon-name><tp:taxon-name-part taxon-name-part-type="genus" reg="Peronospora">P.</tp:taxon-name-part> <tp:taxon-name-part taxon-name-part-type="species" reg="silvestris">silvestris</tp:taxon-name-part></tp:taxon-name></italic> in having more globose conidia, shorter conidiophores and trunks, narrower trunks and conidiophore bases, as well as longer ultimate branchlets.</p></tp:treatment-sec><tp:treatment-sec sec-type="Type"><title>Type.</title><p>AUSTRIA. Tyrol: Steeg, on living leaves of <italic><tp:taxon-name><tp:taxon-name-part taxon-name-part-type="genus" reg="Veronica">Veronica</tp:taxon-name-part> <tp:taxon-name-part taxon-name-part-type="species" reg="urticifolia">urticifolia</tp:taxon-name-part></tp:taxon-name></italic>, 2 Jun 2000, H. Jage (holotype GLM-F046912).</p></tp:treatment-sec><tp:treatment-sec sec-type="Description"><title>Description.</title><p><bold><italic>Lesions</italic></bold> on leaves at first yellowish or chlorotic, later often darkening to become dark yellow, often vein-delimited. <bold><italic>Down</italic></bold> present on the lower leaf surface, consisting of scattered to dense felt-like conidiophore outgrowth. <bold><italic>Conidiophores</italic></bold> hyaline, straight to curved, thin-walled, 279–380 µm long, av. 330 µm; trunk 130–199 µm long, av. 165 µm, 5.2–9.1 µm broad, sometimes slightly swollen to up to 12 µm at the base, ratio of the total length to trunk length 1.5–2.5, callose plugs absent. <bold><italic>Branching</italic></bold> subdichotomous in 4–7 orders, with sub-straight to curved branches, gradually attenuate, often at right angles. <bold><italic>Ultimate branchlets</italic></bold> sub-straight to curved, paired branchlets differing in length, with the longer ones 9.5–15.5 µm long, the shorter ones 5.5–10.5 µm long, with a ratio of the longer to the shorter ultimate branchlet of 1.3–1.9, base 2–3 µm broad, apex slightly sharp. <bold><italic>Conidia</italic></bold> ellipsoid with a pale yellow-brown colour, 25–28.5 µm long, 17.5–19.5 µm broad, length-to-breadth ratio 1.35–1.55, basal part of the conidia mostly protruding. <bold><italic>Oospores</italic></bold> not observed.</p></tp:treatment-sec><tp:treatment-sec sec-type="Habitat"><title>Habitat.</title><p>Living leaves of <italic><tp:taxon-name><tp:taxon-name-part taxon-name-part-type="genus" reg="Veronica">Veronica</tp:taxon-name-part> <tp:taxon-name-part taxon-name-part-type="species" reg="urticifolia">urticifolia</tp:taxon-name-part></tp:taxon-name></italic> and <italic><tp:taxon-name><tp:taxon-name-part taxon-name-part-type="genus" reg="Paederota">Paederota</tp:taxon-name-part> <tp:taxon-name-part taxon-name-part-type="species" reg="lutea">lutea</tp:taxon-name-part></tp:taxon-name></italic> (syn. <italic><tp:taxon-name><tp:taxon-name-part taxon-name-part-type="genus" reg="Veronica">Veronica</tp:taxon-name-part> <tp:taxon-name-part taxon-name-part-type="species" reg="lutea">lutea</tp:taxon-name-part></tp:taxon-name></italic>).</p></tp:treatment-sec><tp:treatment-sec sec-type="Distribution"><title>Distribution.</title><p>Austria, Germany.</p></tp:treatment-sec><tp:treatment-sec sec-type="Additional specimens examined"><title>Additional specimens examined.</title><p>AUSTRIA. Carinthia: District of Spittal/Drau, municipality of Flattach, Großfragant, Rollbahnweg, 400 m before Kreuzbödele, on living leaves of <italic><tp:taxon-name><tp:taxon-name-part taxon-name-part-type="genus" reg="Veronica">Veronica</tp:taxon-name-part> <tp:taxon-name-part taxon-name-part-type="species" reg="urticifolia">urticifolia</tp:taxon-name-part></tp:taxon-name></italic>, 11 Jul 2000, H. Voglmayr (WU-MYC0032785); Tscheppaschlucht S Ferlach on the Loiblstraße, N of the inn <italic>Deutscher Peter</italic>, on living leaves of <italic><tp:taxon-name><tp:taxon-name-part taxon-name-part-type="genus" reg="Paederota">Paederota</tp:taxon-name-part> <tp:taxon-name-part taxon-name-part-type="species" reg="lutea">lutea</tp:taxon-name-part></tp:taxon-name></italic>, 14 Jun 2009, H. Voglmayr (WU-MYC0032793).</p></tp:treatment-sec><tp:treatment-sec sec-type="Notes"><title>Notes.</title><p>A specimen, AR194, recorded in GenBank as parasitic on <italic><tp:taxon-name><tp:taxon-name-part taxon-name-part-type="genus" reg="Veronica">Veronica</tp:taxon-name-part> <tp:taxon-name-part taxon-name-part-type="species" reg="urticifolia">urticifolia</tp:taxon-name-part></tp:taxon-name></italic> (<xref ref-type="bibr" rid="B44">Riethmüller et al. 2002</xref>), was identified as <italic><tp:taxon-name><tp:taxon-name-part taxon-name-part-type="genus" reg="Peronospora">P.</tp:taxon-name-part> <tp:taxon-name-part taxon-name-part-type="species" reg="silvestris">silvestris</tp:taxon-name-part></tp:taxon-name></italic>. However, the LSU D1-3 phylogenetic tree reveals that the sequence <ext-link xmlns:xlink="http://www.w3.org/1999/xlink" xlink:href="AY035490" ext-link-type="gen" xlink:type="simple">AY035490</ext-link> actually forms a clade with our newly described species, <italic><tp:taxon-name><tp:taxon-name-part taxon-name-part-type="genus" reg="Peronospora">P.</tp:taxon-name-part> <tp:taxon-name-part taxon-name-part-type="species" reg="obscura">obscura</tp:taxon-name-part></tp:taxon-name></italic>, found on <italic><tp:taxon-name><tp:taxon-name-part taxon-name-part-type="genus" reg="Veronica">Veronica</tp:taxon-name-part> <tp:taxon-name-part taxon-name-part-type="species" reg="urticifolia">urticifolia</tp:taxon-name-part></tp:taxon-name></italic> and <italic><tp:taxon-name><tp:taxon-name-part taxon-name-part-type="genus" reg="Paederota">Paederota</tp:taxon-name-part> <tp:taxon-name-part taxon-name-part-type="species" reg="lutea">lutea</tp:taxon-name-part></tp:taxon-name></italic>. This indicates that <ext-link xmlns:xlink="http://www.w3.org/1999/xlink" xlink:href="AY035490" ext-link-type="gen" xlink:type="simple">AY035490</ext-link> does not represent <italic><tp:taxon-name><tp:taxon-name-part taxon-name-part-type="genus" reg="Peronospora">P.</tp:taxon-name-part> <tp:taxon-name-part taxon-name-part-type="species" reg="silvestris">silvestris</tp:taxon-name-part></tp:taxon-name></italic>, whose type host is <italic><tp:taxon-name><tp:taxon-name-part taxon-name-part-type="genus" reg="Veronica">Veronica</tp:taxon-name-part> <tp:taxon-name-part taxon-name-part-type="species" reg="officinalis">officinalis</tp:taxon-name-part></tp:taxon-name></italic>. This distinction is not limited to the LSU D1-3 region but is also evident in the ITS, LSU D6-8, <italic>COX</italic>1, <italic>COX</italic>2, <italic>NAD1</italic>, and <italic>RPS10</italic> regions. Phylogenetic analyses consistently show that <italic><tp:taxon-name><tp:taxon-name-part taxon-name-part-type="genus" reg="Peronospora">P.</tp:taxon-name-part> <tp:taxon-name-part taxon-name-part-type="species" reg="obscura">obscura</tp:taxon-name-part></tp:taxon-name></italic> forms a sister clade with two species: <italic><tp:taxon-name><tp:taxon-name-part taxon-name-part-type="genus" reg="Peronospora">P.</tp:taxon-name-part> <tp:taxon-name-part taxon-name-part-type="species" reg="silvestris">silvestris</tp:taxon-name-part></tp:taxon-name></italic> and <italic><tp:taxon-name><tp:taxon-name-part taxon-name-part-type="genus" reg="Peronospora">P.</tp:taxon-name-part> <tp:taxon-name-part taxon-name-part-type="species" reg="palustris">palustris</tp:taxon-name-part></tp:taxon-name></italic>. However, compared to <italic><tp:taxon-name><tp:taxon-name-part taxon-name-part-type="genus" reg="Peronospora">P.</tp:taxon-name-part> <tp:taxon-name-part taxon-name-part-type="species" reg="obscura">obscura</tp:taxon-name-part></tp:taxon-name></italic>, they have more elongated conidia, with an average length-to-breadth ratio of both higher than 1.6, longer conidiophores and trunks (average length longer than 400 µm and 250 µm, respectively), shorter ultimate branchlets, with the longer branchlets shorter than 12.2 µm and the shorter branchlets shorter than 7.3 µm on average, and broader conidiophore bases, maximum breadth up to 14 µm, and trunks, average breadth broader than 7.6 µm.</p></tp:treatment-sec><ref-list><ref id="B44"><mixed-citation xmlns:xlink="http://www.w3.org/1999/xlink" xlink:type="simple">Riethmüller A, Voglmayr H, Göker M et al. (2002) Phylogenetic relationships of the downy mildews (<italic><tp:taxon-name><tp:taxon-name-part taxon-name-part-type="order">Peronosporales</tp:taxon-name-part></tp:taxon-name></italic>) and related groups based on nuclear large subunit ribosomal DNA sequences. Mycologia 94: 834–849. <ext-link xlink:href="10.1080/15572536.2003.11833177" ext-link-type="doi" xlink:type="simple">https://doi.org/10.1080/15572536.2003.11833177</ext-link></mixed-citation></ref></ref-list></tp:taxon-treatment>
