# Supplementary material for: A revision of Peronospora species on Veronica unravels a species-rich group of downy mildew pathogens with host shifts to economically important ornamental plants
Source: IMA Fungus. 2026 Mar 23;17:e186696. doi: 10.3897/imafungus.17.186696 (PMC13036465; doi:10.3897/imafungus.17.186696)
Supplement: XML Treatment for Peronospora palustris [file imafungus.17.186696-treatment11.xml]

<!DOCTYPE tp:taxon-treatment
  PUBLIC "-//TaxonX//DTD Taxonomic Treatment Publishing DTD v0 20100105//EN" "tax-treatment-NSO.dtd">
<tp:taxon-treatment xmlns:tp="http://www.plazi.org/taxpub"><tp:treatment-meta><kwd-group><label>Taxon classification</label><kwd>
                <named-content content-type="kingdom">Fungi</named-content>
              </kwd><kwd>
                <named-content content-type="order">Peronosporales</named-content>
              </kwd><kwd>
                <named-content content-type="family">Peronosporaceae</named-content>
              </kwd></kwd-group><mixed-citation publication-type="journal"><person-group><name><surname>Mu</surname><given-names>Man</given-names></name><name><surname>Choi</surname><given-names>Young-Joon</given-names></name><name><surname>Brand</surname><given-names>Thomas</given-names></name><name><surname>Ploch</surname><given-names>Sebastian</given-names></name><name><surname>Voglmayr</surname><given-names>Hermann</given-names></name><name><surname>Thines</surname><given-names>Marco</given-names></name></person-group><article-title>A revision of <italic><tp:taxon-name><tp:taxon-name-part taxon-name-part-type="genus" reg="Peronospora">Peronospora</tp:taxon-name-part></tp:taxon-name></italic> species on <italic><tp:taxon-name><tp:taxon-name-part taxon-name-part-type="genus" reg="Veronica">Veronica</tp:taxon-name-part></tp:taxon-name></italic> unravels a species-rich group of downy mildew pathogens with host shifts to economically important ornamental plants</article-title><source>IMA Fungus</source><day>23</day><month>03</month><year>2026</year><volume>17</volume><pub-id pub-id-type="doi">10.3897/imafungus.17.186696</pub-id></mixed-citation></tp:treatment-meta><tp:nomenclature><tp:taxon-name><object-id xmlns:xlink="http://www.w3.org/1999/xlink" content-type="arpha" xlink:type="simple">29C24BF9-FD6D-55CC-964B-69E118AF840C</object-id>
                    		<tp:taxon-name-part taxon-name-part-type="genus" reg="Peronospora">Peronospora</tp:taxon-name-part> <tp:taxon-name-part taxon-name-part-type="species" reg="palustris">palustris</tp:taxon-name-part>
                    	
                    		<object-id xmlns:xlink="http://www.w3.org/1999/xlink" content-type="mycobank" xlink:type="simple">234929</object-id>
                    	</tp:taxon-name><tp:taxon-authority>Gäum., Annales Mycologici 16 (1–2): 198. 1918.</tp:taxon-authority><xref ref-type="fig" rid="F12">Fig. 12</xref></tp:nomenclature><tp:treatment-sec sec-type="Description"><title>Description.</title><p><bold><italic>Lesions</italic></bold> on leaves yellow to brown, diffuse to vein-delimited. <bold><italic>Down</italic></bold> present on the lower leaf surface, consisting of scattered to dense felt-like conidiophore outgrowth. <bold><italic>Conidiophores</italic></bold> hyaline, straight to curved, thin-walled, 335–550 µm long, av. 443 µm; trunk 204–394 µm long, av. 299 µm, 6–9.5 µm broad, sometimes slightly swollen to up to 14 µm at the base, ratio of the total length to trunk length 1.5–2, callose plugs absent. <bold><italic>Branching</italic></bold> subdichotomous in 4–8 orders, with sub-straight to curved branches, gradually attenuate, often at acute angles. <bold><italic>Ultimate branchlets</italic></bold> sub-straight to curved, paired branchlets differing in length, with the longer ones 10–14.5 µm long, the shorter ones 6–8.5 µm long, with a ratio of the longer to the shorter ultimate branchlet of 1.5–1.9, base 2.5–3 µm broad, apex slightly sharp. <bold><italic>Conidia</italic></bold> ellipsoid to elongate with a pale reddish colour, 26–31.5 µm long, 15–20 µm broad, length-to-breadth ratio 1.4–1.95, basal part of the conidia mostly protruding. <bold><italic>Oospores</italic></bold> not observed.</p><fig id="F12" position="float" orientation="portrait"><object-id xmlns:xlink="http://www.w3.org/1999/xlink" content-type="doi" xlink:type="simple">10.3897/imafungus.17.186696.figure12</object-id><object-id xmlns:xlink="http://www.w3.org/1999/xlink" content-type="arpha" xlink:type="simple">47AF087D-3E9E-5A48-9FEC-BE231FBDC60B</object-id><label>Figure 12.</label><caption><p>Symptoms and morphology of <italic><tp:taxon-name><tp:taxon-name-part taxon-name-part-type="genus" reg="Peronospora">Peronospora</tp:taxon-name-part> <tp:taxon-name-part taxon-name-part-type="species" reg="palustris">palustris</tp:taxon-name-part></tp:taxon-name></italic> parasitic on <italic><tp:taxon-name><tp:taxon-name-part taxon-name-part-type="genus" reg="Veronica">Veronica</tp:taxon-name-part> <tp:taxon-name-part taxon-name-part-type="species" reg="scutellata">scutellata</tp:taxon-name-part></tp:taxon-name></italic> (GLM-F074295). <bold>A</bold> Down on the leaf surface. <bold>B–D</bold> Conidia. <bold>E–G</bold> Ultimate branchlets. <bold>H–K</bold> Conidiophores. Scale bars: 20 µm (<bold>B–G</bold>); 50 µm (<bold>H–K</bold>).</p></caption><graphic xmlns:xlink="http://www.w3.org/1999/xlink" xlink:href="imafungus-17-e186696-g012.jpg" id="oo_1567607.jpg" position="float" orientation="portrait" xlink:type="simple"><uri content-type="original_file" xlink:type="simple">https://binary.pensoft.net/fig/1567607</uri></graphic></fig></tp:treatment-sec><tp:treatment-sec sec-type="Type host"><title>Type host.</title><p><italic><tp:taxon-name><tp:taxon-name-part taxon-name-part-type="genus" reg="Veronica">Veronica</tp:taxon-name-part> <tp:taxon-name-part taxon-name-part-type="species" reg="scutellata">scutellata</tp:taxon-name-part></tp:taxon-name></italic> (<xref ref-type="bibr" rid="B18">Gäumann 1918</xref>; <xref ref-type="bibr" rid="B49">Stevenson 1926</xref>).</p></tp:treatment-sec><tp:treatment-sec sec-type="Confirmed hosts"><title>Confirmed hosts.</title><p><italic><tp:taxon-name><tp:taxon-name-part taxon-name-part-type="genus" reg="Veronica">Veronica</tp:taxon-name-part> <tp:taxon-name-part taxon-name-part-type="species" reg="armstrongii">armstrongii</tp:taxon-name-part></tp:taxon-name></italic>, <italic><tp:taxon-name><tp:taxon-name-part taxon-name-part-type="genus" reg="Veronica">Veronica</tp:taxon-name-part> <tp:taxon-name-part taxon-name-part-type="species" reg="diosmifolia">diosmifolia</tp:taxon-name-part></tp:taxon-name></italic>, <italic><tp:taxon-name><tp:taxon-name-part taxon-name-part-type="genus" reg="Veronica">Veronica</tp:taxon-name-part> <tp:taxon-name-part taxon-name-part-type="species" reg="scutellata">scutellata</tp:taxon-name-part></tp:taxon-name></italic>.</p></tp:treatment-sec><tp:treatment-sec sec-type="Reported hosts"><title>Reported hosts.</title><p><italic><tp:taxon-name><tp:taxon-name-part taxon-name-part-type="genus" reg="Veronica">Veronica</tp:taxon-name-part> <tp:taxon-name-part taxon-name-part-type="species" reg="scutellata">scutellata</tp:taxon-name-part></tp:taxon-name></italic> (<xref ref-type="bibr" rid="B18">Gäumann 1918</xref>; <xref ref-type="bibr" rid="B49">Stevenson 1926</xref>).</p></tp:treatment-sec><tp:treatment-sec sec-type="Reported distribution"><title>Reported distribution.</title><p>Denmark, Norway, Poland (<xref ref-type="bibr" rid="B19">Gäumann 1923</xref>), Switzerland (<xref ref-type="bibr" rid="B49">Stevenson 1926</xref>).</p></tp:treatment-sec><tp:treatment-sec sec-type="Specimens examined"><title>Specimens examined.</title><p>GERMANY. Lower Saxony: Ammerland, on living leaves of <italic><tp:taxon-name><tp:taxon-name-part taxon-name-part-type="genus" reg="Veronica">Veronica</tp:taxon-name-part> <tp:taxon-name-part taxon-name-part-type="species" reg="armstrongii">armstrongii</tp:taxon-name-part></tp:taxon-name></italic>, 17 Sep 2017, T. Brand (T.B.2017); same location, on living leaves of <italic><tp:taxon-name><tp:taxon-name-part taxon-name-part-type="genus" reg="Veronica">Veronica</tp:taxon-name-part> <tp:taxon-name-part taxon-name-part-type="species" reg="diosmifolia">diosmifolia</tp:taxon-name-part></tp:taxon-name></italic>, 2020, T. Brand (T.B.2020); Saxony-Anhalt: Allstedt, on living leaves of <italic><tp:taxon-name><tp:taxon-name-part taxon-name-part-type="genus" reg="Veronica">Veronica</tp:taxon-name-part> <tp:taxon-name-part taxon-name-part-type="species" reg="scutellata">scutellata</tp:taxon-name-part></tp:taxon-name></italic>, 1 Aug 2004, H. Jage (GLM-F062903); Bleddin, Dammfuß, on living leaves of <italic><tp:taxon-name><tp:taxon-name-part taxon-name-part-type="genus" reg="Veronica">Veronica</tp:taxon-name-part> <tp:taxon-name-part taxon-name-part-type="species" reg="scutellata">scutellata</tp:taxon-name-part></tp:taxon-name></italic>, 3 Aug 2004, H. Jage (GLM-F065747); Schönebeck, Buschhaus, on living leaves of <italic><tp:taxon-name><tp:taxon-name-part taxon-name-part-type="genus" reg="Veronica">Veronica</tp:taxon-name-part> <tp:taxon-name-part taxon-name-part-type="species" reg="scutellata">scutellata</tp:taxon-name-part></tp:taxon-name></italic>, 3 Jul 2003, H. Jage (GLM-F074295).</p></tp:treatment-sec><tp:treatment-sec sec-type="Notes"><title>Notes.</title><p><italic><tp:taxon-name><tp:taxon-name-part taxon-name-part-type="genus" reg="Peronospora">Peronospora</tp:taxon-name-part> <tp:taxon-name-part taxon-name-part-type="species" reg="palustris">palustris</tp:taxon-name-part></tp:taxon-name></italic> is distributed in Europe and has been reported only from <italic><tp:taxon-name><tp:taxon-name-part taxon-name-part-type="genus" reg="Veronica">Veronica</tp:taxon-name-part> <tp:taxon-name-part taxon-name-part-type="species" reg="scutellata">scutellata</tp:taxon-name-part></tp:taxon-name></italic> before this study (<xref ref-type="bibr" rid="B18">Gäumann 1918</xref>; <xref ref-type="bibr" rid="B49">Stevenson 1926</xref>). However, the current study shows that it is also able to infect the ornamental shrubs <italic><tp:taxon-name><tp:taxon-name-part taxon-name-part-type="genus" reg="Veronica">Veronica</tp:taxon-name-part> <tp:taxon-name-part taxon-name-part-type="species" reg="diosmifolia">diosmifolia</tp:taxon-name-part></tp:taxon-name></italic> (syn. <italic><tp:taxon-name><tp:taxon-name-part taxon-name-part-type="genus" reg="Hebe">Hebe</tp:taxon-name-part> <tp:taxon-name-part taxon-name-part-type="species" reg="diosmifolia">diosmifolia</tp:taxon-name-part></tp:taxon-name></italic>) and <italic><tp:taxon-name><tp:taxon-name-part taxon-name-part-type="genus" reg="Veronica">Veronica</tp:taxon-name-part> <tp:taxon-name-part taxon-name-part-type="species" reg="armstrongii">armstrongii</tp:taxon-name-part></tp:taxon-name></italic> (syn. <italic><tp:taxon-name><tp:taxon-name-part taxon-name-part-type="genus" reg="Hebe">Hebe</tp:taxon-name-part> <tp:taxon-name-part taxon-name-part-type="species" reg="armstrongii">armstrongii</tp:taxon-name-part></tp:taxon-name></italic>), likely representing a host shift to a host naïve to the pathogen (<xref ref-type="bibr" rid="B54">Thines 2019</xref>). The LSU D1–3 region has insufficient resolution for distinguishing between <italic><tp:taxon-name><tp:taxon-name-part taxon-name-part-type="genus" reg="Peronospora">P.</tp:taxon-name-part> <tp:taxon-name-part taxon-name-part-type="species" reg="palustris">palustris</tp:taxon-name-part></tp:taxon-name></italic>, <italic><tp:taxon-name><tp:taxon-name-part taxon-name-part-type="genus" reg="Peronospora">P.</tp:taxon-name-part> <tp:taxon-name-part taxon-name-part-type="species" reg="silvestris">silvestris</tp:taxon-name-part></tp:taxon-name></italic>, and <italic><tp:taxon-name><tp:taxon-name-part taxon-name-part-type="genus" reg="Peronospora">P.</tp:taxon-name-part> <tp:taxon-name-part taxon-name-part-type="species" reg="seminaria">seminaria</tp:taxon-name-part></tp:taxon-name></italic>. Similarly, the LSU D6–8 and <italic>RPS10</italic> regions cannot differentiate <italic><tp:taxon-name><tp:taxon-name-part taxon-name-part-type="genus" reg="Peronospora">P.</tp:taxon-name-part> <tp:taxon-name-part taxon-name-part-type="species" reg="palustris">palustris</tp:taxon-name-part></tp:taxon-name></italic> from <italic><tp:taxon-name><tp:taxon-name-part taxon-name-part-type="genus" reg="Peronospora">P.</tp:taxon-name-part> <tp:taxon-name-part taxon-name-part-type="species" reg="silvestris">silvestris</tp:taxon-name-part></tp:taxon-name></italic>. However, these species are distinct based on other loci, including ITS, <italic>COX</italic>1, <italic>COX</italic>2, and <italic>NAD1</italic>. Morphologically, compared to <italic><tp:taxon-name><tp:taxon-name-part taxon-name-part-type="genus" reg="Peronospora">P.</tp:taxon-name-part> <tp:taxon-name-part taxon-name-part-type="species" reg="silvestris">silvestris</tp:taxon-name-part></tp:taxon-name></italic> and <italic><tp:taxon-name><tp:taxon-name-part taxon-name-part-type="genus" reg="Peronospora">P.</tp:taxon-name-part> <tp:taxon-name-part taxon-name-part-type="species" reg="seminaria">seminaria</tp:taxon-name-part></tp:taxon-name></italic>, <italic><tp:taxon-name><tp:taxon-name-part taxon-name-part-type="genus" reg="Peronospora">P.</tp:taxon-name-part> <tp:taxon-name-part taxon-name-part-type="species" reg="palustris">palustris</tp:taxon-name-part></tp:taxon-name></italic> had more elongated conidia, with an average length of 29 µm and a length-to-breadth ratio of 1.7.</p></tp:treatment-sec><ref-list><ref id="B18"><mixed-citation xmlns:xlink="http://www.w3.org/1999/xlink" xlink:type="simple">Gäumann E (1918) Über die Spezialisation der <italic><tp:taxon-name><tp:taxon-name-part taxon-name-part-type="genus">Peronospora</tp:taxon-name-part></tp:taxon-name></italic> auf einigen Scrophulariaceen. Annales Mycologici 16: 189–199.</mixed-citation></ref><ref id="B49"><mixed-citation xmlns:xlink="http://www.w3.org/1999/xlink" xlink:type="simple">Stevenson JA (1926) Foreign plant diseases: a manual of economic plant diseases which are new to or not widely distributed in the United States. US Government Printing Office, 315 pp. <ext-link xlink:href="10.5962/bhl.title.114939" ext-link-type="doi" xlink:type="simple">https://doi.org/10.5962/bhl.title.114939</ext-link></mixed-citation></ref><ref id="B19"><mixed-citation xmlns:xlink="http://www.w3.org/1999/xlink" xlink:type="simple">Gäumann E (1923) Beiträge zu einer Monographie der Gattung <italic><tp:taxon-name><tp:taxon-name-part taxon-name-part-type="genus">Peronospora</tp:taxon-name-part></tp:taxon-name></italic> Corda. Beiträge zur Kryptogamenflora der Schweiz 5: 1–360.</mixed-citation></ref><ref id="B54"><mixed-citation xmlns:xlink="http://www.w3.org/1999/xlink" xlink:type="simple">Thines M (2019) An evolutionary framework for host shifts–jumping ships for survival. New Phytologist 224: 605–617. <ext-link xlink:href="10.1111/nph.16092" ext-link-type="doi" xlink:type="simple">https://doi.org/10.1111/nph.16092</ext-link></mixed-citation></ref></ref-list></tp:taxon-treatment>
