# Supplementary material for: A revision of Peronospora species on Veronica unravels a species-rich group of downy mildew pathogens with host shifts to economically important ornamental plants
Source: IMA Fungus. 2026 Mar 23;17:e186696. doi: 10.3897/imafungus.17.186696 (PMC13036465; doi:10.3897/imafungus.17.186696)
Supplement: XML Treatment for Peronospora sagittaria [file imafungus.17.186696-treatment13.xml]

<!DOCTYPE tp:taxon-treatment
  PUBLIC "-//TaxonX//DTD Taxonomic Treatment Publishing DTD v0 20100105//EN" "tax-treatment-NSO.dtd">
<tp:taxon-treatment xmlns:tp="http://www.plazi.org/taxpub"><tp:treatment-meta><kwd-group><label>Taxon classification</label><kwd>
                <named-content content-type="kingdom">Fungi</named-content>
              </kwd><kwd>
                <named-content content-type="order">Peronosporales</named-content>
              </kwd><kwd>
                <named-content content-type="family">Peronosporaceae</named-content>
              </kwd></kwd-group><mixed-citation publication-type="journal"><person-group><name><surname>Mu</surname><given-names>Man</given-names></name><name><surname>Choi</surname><given-names>Young-Joon</given-names></name><name><surname>Brand</surname><given-names>Thomas</given-names></name><name><surname>Ploch</surname><given-names>Sebastian</given-names></name><name><surname>Voglmayr</surname><given-names>Hermann</given-names></name><name><surname>Thines</surname><given-names>Marco</given-names></name></person-group><article-title>A revision of <italic><tp:taxon-name><tp:taxon-name-part taxon-name-part-type="genus" reg="Peronospora">Peronospora</tp:taxon-name-part></tp:taxon-name></italic> species on <italic><tp:taxon-name><tp:taxon-name-part taxon-name-part-type="genus" reg="Veronica">Veronica</tp:taxon-name-part></tp:taxon-name></italic> unravels a species-rich group of downy mildew pathogens with host shifts to economically important ornamental plants</article-title><source>IMA Fungus</source><day>23</day><month>03</month><year>2026</year><volume>17</volume><pub-id pub-id-type="doi">10.3897/imafungus.17.186696</pub-id></mixed-citation></tp:treatment-meta><tp:nomenclature><tp:taxon-name><object-id xmlns:xlink="http://www.w3.org/1999/xlink" content-type="arpha" xlink:type="simple">491E6E79-4B22-5A1C-B379-C00ED2057E37</object-id>
                    		<tp:taxon-name-part taxon-name-part-type="genus" reg="Peronospora">Peronospora</tp:taxon-name-part> <tp:taxon-name-part taxon-name-part-type="species" reg="sagittaria">sagittaria</tp:taxon-name-part>
                    	
                    		<object-id xmlns:xlink="http://www.w3.org/1999/xlink" content-type="mycobank" xlink:type="simple">860234</object-id>
                    	</tp:taxon-name><tp:taxon-authority>M. Mu &amp; Thines</tp:taxon-authority><tp:taxon-status xmlns:xlink="http://www.w3.org/1999/xlink" xlink:type="simple">sp. nov.</tp:taxon-status><xref ref-type="fig" rid="F14">Fig. 14</xref></tp:nomenclature><tp:treatment-sec sec-type="Etymology"><title>Etymology.</title><p>The Latin word “sagittarius” means archer, referring to the ultimate branchlets of the species, which are curved and shaped like a bow and arrow.</p><fig id="F14" position="float" orientation="portrait"><object-id xmlns:xlink="http://www.w3.org/1999/xlink" content-type="doi" xlink:type="simple">10.3897/imafungus.17.186696.figure14</object-id><object-id xmlns:xlink="http://www.w3.org/1999/xlink" content-type="arpha" xlink:type="simple">50F2BCF1-0031-598D-8258-033C659C42AB</object-id><label>Figure 14.</label><caption><p>Symptoms and morphology of <italic><tp:taxon-name><tp:taxon-name-part taxon-name-part-type="genus" reg="Peronospora">Peronospora</tp:taxon-name-part> <tp:taxon-name-part taxon-name-part-type="species" reg="sagittaria">sagittaria</tp:taxon-name-part></tp:taxon-name></italic> parasitic on <italic><tp:taxon-name><tp:taxon-name-part taxon-name-part-type="genus" reg="Veronica">Veronica</tp:taxon-name-part> <tp:taxon-name-part taxon-name-part-type="species" reg="catenata">catenata</tp:taxon-name-part></tp:taxon-name></italic> (GLM-F074298). <bold>A–D</bold> Conidia. <bold>E–H</bold> Ultimate branchlets. <bold>I</bold> Down on the leaf surface. <bold>J–L</bold> Conidiophores. Scale bars: 20 µm (<bold>A–H</bold>); 50 µm (<bold>J–L</bold>).</p></caption><graphic xmlns:xlink="http://www.w3.org/1999/xlink" xlink:href="imafungus-17-e186696-g014.jpg" id="oo_1567609.jpg" position="float" orientation="portrait" xlink:type="simple"><uri content-type="original_file" xlink:type="simple">https://binary.pensoft.net/fig/1567609</uri></graphic></fig></tp:treatment-sec><tp:treatment-sec sec-type="Diagnosis"><title>Diagnosis.</title><p>Differs from <italic><tp:taxon-name><tp:taxon-name-part taxon-name-part-type="genus" reg="Peronospora">P.</tp:taxon-name-part> <tp:taxon-name-part taxon-name-part-type="species" reg="aquatica">aquatica</tp:taxon-name-part></tp:taxon-name></italic> in having smaller conidia, longer conidiophores and trunks, as well as narrower trunks and conidiophore bases.</p></tp:treatment-sec><tp:treatment-sec sec-type="Type"><title>Type.</title><p>GERMANY. Saxony-Anhalt: Schönebeck, Buschhaus, on living leaves of <italic><tp:taxon-name><tp:taxon-name-part taxon-name-part-type="genus" reg="Veronica">Veronica</tp:taxon-name-part> <tp:taxon-name-part taxon-name-part-type="species" reg="catenata">catenata</tp:taxon-name-part></tp:taxon-name></italic>, 3 Jul 2003, H. Jage (holotype GLM-F074298).</p></tp:treatment-sec><tp:treatment-sec sec-type="Description"><title>Description.</title><p><bold><italic>Lesions</italic></bold> on leaves greyish-white to light blue-purple, diffuse to vein-delimited. <bold><italic>Down</italic></bold> present on the lower leaf surface, sparse, consisting of scattered to dense felt-like conidiophore outgrowth. <bold><italic>Conidiophores</italic></bold> hyaline, straight to curved, thin-walled, 319–490 µm long, av. 405 µm; trunk 178–307 µm long, av. 243 µm, 6.5–9.5 µm broad, sometimes slightly swollen to up to 15 µm at the base, ratio of the total length to trunk length 1.5–2, callose plugs absent. <bold><italic>Branching</italic></bold> subdichotomous in 4–7 orders, with sub-straight to curved branches, gradually attenuate, often at acute angles. <bold><italic>Ultimate branchlets</italic></bold> sub-straight to curved, paired branchlets differing in length, with the longer ones 12–23.5 µm long, the shorter ones 7.5–14.5 µm long, with a ratio of the longer to the shorter ultimate branchlet of 1.3–1.9, base 2.5–3 µm broad, apex slightly sharp. <bold><italic>Conidia</italic></bold> ellipsoid to ovate with a brown to dark grey colour, 28.7–35 µm long, 19–23.5 µm broad, length-to-breadth ratio 1.35–1.7, basal part of the conidia mostly protruding. <bold><italic>Oospores</italic></bold> not observed.</p></tp:treatment-sec><tp:treatment-sec sec-type="Habitat"><title>Habitat.</title><p>Living leaves of <italic><tp:taxon-name><tp:taxon-name-part taxon-name-part-type="genus" reg="Veronica">Veronica</tp:taxon-name-part> <tp:taxon-name-part taxon-name-part-type="species" reg="catenata">catenata</tp:taxon-name-part></tp:taxon-name></italic>.</p></tp:treatment-sec><tp:treatment-sec sec-type="Distribution"><title>Distribution.</title><p>Germany.</p></tp:treatment-sec><tp:treatment-sec sec-type="Additional specimens examined"><title>Additional specimens examined.</title><p>GERMANY. Saxony-Anhalt: Döllnitz, on living leaves of <italic><tp:taxon-name><tp:taxon-name-part taxon-name-part-type="genus" reg="Veronica">Veronica</tp:taxon-name-part> <tp:taxon-name-part taxon-name-part-type="species" reg="catenata">catenata</tp:taxon-name-part></tp:taxon-name></italic>, 10 Oct 2005, H. Jage (GLM-F075865).</p></tp:treatment-sec><tp:treatment-sec sec-type="Notes"><title>Notes.</title><p>The LSU D1-3 tree analysis indicated that <italic><tp:taxon-name><tp:taxon-name-part taxon-name-part-type="genus" reg="Peronospora">P.</tp:taxon-name-part> <tp:taxon-name-part taxon-name-part-type="species" reg="sagittaria">sagittaria</tp:taxon-name-part></tp:taxon-name></italic> on <italic><tp:taxon-name><tp:taxon-name-part taxon-name-part-type="genus" reg="Veronica">Veronica</tp:taxon-name-part> <tp:taxon-name-part taxon-name-part-type="species" reg="catenata">catenata</tp:taxon-name-part></tp:taxon-name></italic> and <italic><tp:taxon-name><tp:taxon-name-part taxon-name-part-type="genus" reg="Peronospora">P.</tp:taxon-name-part> <tp:taxon-name-part taxon-name-part-type="species" reg="aquatica">aquatica</tp:taxon-name-part></tp:taxon-name></italic> on <italic><tp:taxon-name><tp:taxon-name-part taxon-name-part-type="genus" reg="Veronica">Veronica</tp:taxon-name-part> <tp:taxon-name-part taxon-name-part-type="species" reg="anagallis-aquatica">anagallis-aquatica</tp:taxon-name-part></tp:taxon-name></italic> represent the same taxa. However, phylogenetic analyses using a multi-locus approach including ITS, LSU D6-8, <italic>COX</italic>1, <italic>COX</italic>2, <italic>NAD1</italic>, and <italic>RPS10</italic> sequences demonstrate that they are in fact distinct species. This finding suggests that the LSU D1-3 locus alone may not always provide sufficient resolution for distinguishing certain closely related species, reinforcing the need for multi-locus approaches for accurate identification. These results are consistent with the conclusions of <xref ref-type="bibr" rid="B5">Choi et al. (2015b)</xref>. The LSU D6-8 (<ext-link xmlns:xlink="http://www.w3.org/1999/xlink" xlink:href="AY273956" ext-link-type="gen" xlink:type="simple">AY273956</ext-link>) and <italic>NAD</italic>1 (<ext-link xmlns:xlink="http://www.w3.org/1999/xlink" xlink:href="DQ361185" ext-link-type="gen" xlink:type="simple">DQ361185</ext-link>) phylogenetic trees showed <italic><tp:taxon-name><tp:taxon-name-part taxon-name-part-type="genus" reg="Peronospora">P.</tp:taxon-name-part> <tp:taxon-name-part taxon-name-part-type="species" reg="sagittaria">sagittaria</tp:taxon-name-part></tp:taxon-name></italic> on <italic><tp:taxon-name><tp:taxon-name-part taxon-name-part-type="genus" reg="Veronica">Veronica</tp:taxon-name-part> <tp:taxon-name-part taxon-name-part-type="species" reg="catenata">catenata</tp:taxon-name-part></tp:taxon-name></italic> is the same taxon as specimen MG1968, which was collected from <italic><tp:taxon-name><tp:taxon-name-part taxon-name-part-type="genus" reg="Veronica">Veronica</tp:taxon-name-part> <tp:taxon-name-part taxon-name-part-type="species" reg="anagallis-aquatica">anagallis-aquatica</tp:taxon-name-part></tp:taxon-name></italic> (<xref ref-type="bibr" rid="B20">Göker et al. 2003</xref>, <xref ref-type="bibr" rid="B21">2007</xref>). Apparently, MG1968 had been misidentified in terms of its host plant. Morphologically, <italic><tp:taxon-name><tp:taxon-name-part taxon-name-part-type="genus" reg="Veronica">Veronica</tp:taxon-name-part> <tp:taxon-name-part taxon-name-part-type="species" reg="catenata">catenata</tp:taxon-name-part></tp:taxon-name></italic> is distinguished by having leaves with the broadest part in the lower third and more pointed tips, whereas <italic><tp:taxon-name><tp:taxon-name-part taxon-name-part-type="genus" reg="Veronica">Veronica</tp:taxon-name-part> <tp:taxon-name-part taxon-name-part-type="species" reg="anagallis-aquatica">anagallis-aquatica</tp:taxon-name-part></tp:taxon-name></italic> has leaves with the broadest part at the middle and less pointed tips, but otherwise look rather similar, especially when not in the flowering state. Both ITS and <italic>matK</italic> sequences provided a clear distinction between these two species, further supporting an identification mistake. The concatenated phylogenetic tree suggests that the <italic><tp:taxon-name><tp:taxon-name-part taxon-name-part-type="genus" reg="Peronospora">Peronospora</tp:taxon-name-part></tp:taxon-name></italic> species on <italic><tp:taxon-name><tp:taxon-name-part taxon-name-part-type="genus" reg="Veronica">Veronica</tp:taxon-name-part> <tp:taxon-name-part taxon-name-part-type="species" reg="catenata">catenata</tp:taxon-name-part></tp:taxon-name></italic> represents a previously undescribed species, distinct from <italic><tp:taxon-name><tp:taxon-name-part taxon-name-part-type="genus" reg="Peronospora">P.</tp:taxon-name-part> <tp:taxon-name-part taxon-name-part-type="species" reg="aquatica">aquatica</tp:taxon-name-part></tp:taxon-name></italic>. While these two taxa are sister species and phylogenetically closely related, compared to <italic><tp:taxon-name><tp:taxon-name-part taxon-name-part-type="genus" reg="Peronospora">P.</tp:taxon-name-part> <tp:taxon-name-part taxon-name-part-type="species" reg="sagittaria">sagittaria</tp:taxon-name-part></tp:taxon-name></italic> morphologically, <italic><tp:taxon-name><tp:taxon-name-part taxon-name-part-type="genus" reg="Peronospora">P.</tp:taxon-name-part> <tp:taxon-name-part taxon-name-part-type="species" reg="aquatica">aquatica</tp:taxon-name-part></tp:taxon-name></italic> is characterised by more elongated conidia with an average length of 33 µm and an average length-to-breadth ratio of 1.6, as well as shorter conidiophores and trunks, averaging 348 µm and 190 µm, respectively, and broader trunks and conidiophore bases, averaging 9 µm and 13 µm, respectively.</p></tp:treatment-sec><ref-list><ref id="B5"><mixed-citation xmlns:xlink="http://www.w3.org/1999/xlink" xlink:type="simple">Choi Y-J, Klosterman SJ, Kummer V et al. (2015b) Multi-locus tree and species tree approaches toward resolving a complex clade of downy mildews (<italic><tp:taxon-name><tp:taxon-name-part taxon-name-part-type="kingdom">Straminipila</tp:taxon-name-part></tp:taxon-name></italic>, <italic><tp:taxon-name><tp:taxon-name-part taxon-name-part-type="phylum">Oomycota</tp:taxon-name-part></tp:taxon-name></italic>), including pathogens of beet and spinach. Molecular Phylogenetics and Evolution 86: 24–34. <ext-link xlink:href="10.1016/j.ympev.2015.03.003" ext-link-type="doi" xlink:type="simple">https://doi.org/10.1016/j.ympev.2015.03.003</ext-link></mixed-citation></ref><ref id="B20"><mixed-citation xmlns:xlink="http://www.w3.org/1999/xlink" xlink:type="simple">Göker M, Voglmayr H, Riethmüller A et al. (2003) Taxonomic aspects of <italic><tp:taxon-name><tp:taxon-name-part taxon-name-part-type="family">Peronosporaceae</tp:taxon-name-part></tp:taxon-name></italic> inferred from Bayesian molecular phylogenetics. Canadian Journal of Botany 81: 672–683. <ext-link xlink:href="10.1139/b03-066" ext-link-type="doi" xlink:type="simple">https://doi.org/10.1139/b03-066</ext-link></mixed-citation></ref><ref id="B21"><mixed-citation xmlns:xlink="http://www.w3.org/1999/xlink" xlink:type="simple">Göker M, Voglmayr H, Riethmüller A et al. (2007) How do obligate parasites evolve? A multi-gene phylogenetic analysis of downy mildews. Fungal Genetics and Biology 44: 105–122. <ext-link xlink:href="10.1016/j.fgb.2006.07.005" ext-link-type="doi" xlink:type="simple">https://doi.org/10.1016/j.fgb.2006.07.005</ext-link></mixed-citation></ref></ref-list></tp:taxon-treatment>
