# Supplementary material for: A revision of Peronospora species on Veronica unravels a species-rich group of downy mildew pathogens with host shifts to economically important ornamental plants
Source: IMA Fungus. 2026 Mar 23;17:e186696. doi: 10.3897/imafungus.17.186696 (PMC13036465; doi:10.3897/imafungus.17.186696)
Supplement: XML Treatment for Peronospora seminaria [file imafungus.17.186696-treatment14.xml]

<!DOCTYPE tp:taxon-treatment
  PUBLIC "-//TaxonX//DTD Taxonomic Treatment Publishing DTD v0 20100105//EN" "tax-treatment-NSO.dtd">
<tp:taxon-treatment xmlns:tp="http://www.plazi.org/taxpub"><tp:treatment-meta><kwd-group><label>Taxon classification</label><kwd>
                <named-content content-type="kingdom">Fungi</named-content>
              </kwd><kwd>
                <named-content content-type="order">Peronosporales</named-content>
              </kwd><kwd>
                <named-content content-type="family">Peronosporaceae</named-content>
              </kwd></kwd-group><mixed-citation publication-type="journal"><person-group><name><surname>Mu</surname><given-names>Man</given-names></name><name><surname>Choi</surname><given-names>Young-Joon</given-names></name><name><surname>Brand</surname><given-names>Thomas</given-names></name><name><surname>Ploch</surname><given-names>Sebastian</given-names></name><name><surname>Voglmayr</surname><given-names>Hermann</given-names></name><name><surname>Thines</surname><given-names>Marco</given-names></name></person-group><article-title>A revision of <italic><tp:taxon-name><tp:taxon-name-part taxon-name-part-type="genus" reg="Peronospora">Peronospora</tp:taxon-name-part></tp:taxon-name></italic> species on <italic><tp:taxon-name><tp:taxon-name-part taxon-name-part-type="genus" reg="Veronica">Veronica</tp:taxon-name-part></tp:taxon-name></italic> unravels a species-rich group of downy mildew pathogens with host shifts to economically important ornamental plants</article-title><source>IMA Fungus</source><day>23</day><month>03</month><year>2026</year><volume>17</volume><pub-id pub-id-type="doi">10.3897/imafungus.17.186696</pub-id></mixed-citation></tp:treatment-meta><tp:nomenclature><tp:taxon-name><object-id xmlns:xlink="http://www.w3.org/1999/xlink" content-type="arpha" xlink:type="simple">BF1A15A0-83EC-5C4C-88DE-60A64FDE1718</object-id>
                    		<tp:taxon-name-part taxon-name-part-type="genus" reg="Peronospora">Peronospora</tp:taxon-name-part> <tp:taxon-name-part taxon-name-part-type="species" reg="seminaria">seminaria</tp:taxon-name-part>
                    	
                    		<object-id xmlns:xlink="http://www.w3.org/1999/xlink" content-type="mycobank" xlink:type="simple">860235</object-id>
                    	</tp:taxon-name><tp:taxon-authority>M. Mu &amp; Thines</tp:taxon-authority><tp:taxon-status xmlns:xlink="http://www.w3.org/1999/xlink" xlink:type="simple">sp. nov.</tp:taxon-status><xref ref-type="fig" rid="F15">Fig. 15</xref></tp:nomenclature><tp:treatment-sec sec-type="Etymology"><title>Etymology.</title><p>The epithet “seminaria” is derived from the Latin “seminarium”, meaning seedbed or nursery. It refers to the host plant of the holotype, which originates from an ornamental plant farm near Osnabrück.</p><fig id="F15" position="float" orientation="portrait"><object-id xmlns:xlink="http://www.w3.org/1999/xlink" content-type="doi" xlink:type="simple">10.3897/imafungus.17.186696.figure15</object-id><object-id xmlns:xlink="http://www.w3.org/1999/xlink" content-type="arpha" xlink:type="simple">5BFAF08D-EFB0-576D-B1F0-8B57FC29AA4D</object-id><label>Figure 15.</label><caption><p>Symptoms and morphology of <italic><tp:taxon-name><tp:taxon-name-part taxon-name-part-type="genus" reg="Peronospora">Peronospora</tp:taxon-name-part> <tp:taxon-name-part taxon-name-part-type="species" reg="seminaria">seminaria</tp:taxon-name-part></tp:taxon-name></italic> parasitic on <italic><tp:taxon-name><tp:taxon-name-part taxon-name-part-type="genus" reg="Veronica">Veronica</tp:taxon-name-part> <tp:taxon-name-part taxon-name-part-type="species" reg="longifolia">longifolia</tp:taxon-name-part></tp:taxon-name></italic> (GLM-F125572). <bold>A</bold> Down on the leaf surface. <bold>B–E</bold> Conidia. <bold>F–I</bold> Ultimate branchlets. <bold>J–L</bold> Conidiophores. Scale bars: 20 µm (<bold>B–I</bold>); 50 µm (<bold>J–L</bold>).</p></caption><graphic xmlns:xlink="http://www.w3.org/1999/xlink" xlink:href="imafungus-17-e186696-g015.jpg" id="oo_1567610.jpg" position="float" orientation="portrait" xlink:type="simple"><uri content-type="original_file" xlink:type="simple">https://binary.pensoft.net/fig/1567610</uri></graphic></fig></tp:treatment-sec><tp:treatment-sec sec-type="Diagnosis"><title>Diagnosis.</title><p>Differs from <italic><tp:taxon-name><tp:taxon-name-part taxon-name-part-type="genus" reg="Peronospora">P.</tp:taxon-name-part> <tp:taxon-name-part taxon-name-part-type="species" reg="aquatica">aquatica</tp:taxon-name-part></tp:taxon-name></italic> in having smaller and elongated conidia, narrower trunks, as well as shorter ultimate branchlets. Differs from <italic><tp:taxon-name><tp:taxon-name-part taxon-name-part-type="genus" reg="Peronospora">P.</tp:taxon-name-part> <tp:taxon-name-part taxon-name-part-type="species" reg="sagittaria">sagittaria</tp:taxon-name-part></tp:taxon-name></italic> in having smaller and elongated conidia, shorter conidiophores and trunks, as well as shorter ultimate branchlets.</p></tp:treatment-sec><tp:treatment-sec sec-type="Type"><title>Type.</title><p>GERMANY. Lower Saxony: near Osnabrück, on living leaves of <italic><tp:taxon-name><tp:taxon-name-part taxon-name-part-type="genus" reg="Veronica">Veronica</tp:taxon-name-part> <tp:taxon-name-part taxon-name-part-type="species" reg="longifolia">longifolia</tp:taxon-name-part></tp:taxon-name></italic>, 7 Jun 2023, T. Brand (holotype GLM-F125572).</p></tp:treatment-sec><tp:treatment-sec sec-type="Description"><title>Description.</title><p><bold><italic>Lesions</italic></bold> chlorotic to dark violet, diffuse to vein-delimited. <bold><italic>Down</italic></bold> present on the lower leaf surface, consisting of scattered to dense felt-like conidiophore outgrowth. <bold><italic>Conidiophores</italic></bold> hyaline, sub-straight to curved, thin-walled, 221–508 µm long, av. 365 µm; trunk 103–257 µm long, av. 180 µm, 6.5–9.5 µm broad, sometimes slightly swollen to up to 16 µm at the base, ratio of the total length to trunk length 1.5–2, callose plugs absent. <bold><italic>Branching</italic></bold> subdichotomous in 4–8 orders, with sub-straight to curved branches, gradually attenuate, often at acute angles. <bold><italic>Ultimate branchlets</italic></bold> sub-straight to curved, paired branchlets differing in length, with the longer ones 8–13.5 µm long, the shorter ones 5–9.5 µm long, with a ratio of the longer to the shorter ultimate branchlet of 1.3–1.7, base 2–3 µm broad, apex slightly sharp. <bold><italic>Conidia</italic></bold> ellipsoid to elongate with a pale brown to pale grey colour, 17–27 µm long, 10.5–17 µm broad, length-to-breadth ratio 1.45–1.75, basal part of the conidia mostly protruding. <bold><italic>Oospores</italic></bold> not observed.</p></tp:treatment-sec><tp:treatment-sec sec-type="Habitat"><title>Habitat.</title><p>Living leaves of <italic><tp:taxon-name><tp:taxon-name-part taxon-name-part-type="genus" reg="Veronica">Veronica</tp:taxon-name-part> <tp:taxon-name-part taxon-name-part-type="species" reg="longifolia">longifolia</tp:taxon-name-part></tp:taxon-name></italic>.</p></tp:treatment-sec><tp:treatment-sec sec-type="Distribution"><title>Distribution.</title><p>Germany.</p></tp:treatment-sec><tp:treatment-sec sec-type="Additional specimens examined"><title>Additional specimens examined.</title><p>AUSTRIA. Lower Austria: District of Gänserndorf, Municipality of Ringelsdorf-Niederabsdorf, Große Wiesen, on living leaves of <italic><tp:taxon-name><tp:taxon-name-part taxon-name-part-type="genus" reg="Veronica">Veronica</tp:taxon-name-part> <tp:taxon-name-part taxon-name-part-type="species" reg="longifolia">longifolia</tp:taxon-name-part></tp:taxon-name></italic>, 5 May 2012, H. Voglmayr and I. Greilhuber (WU-MYC0032814). CZECH REPUBLIC. Moravia: N Brno, N Křtiny, near Arboretum, species-rich wet meadow, on living leaves of <italic><tp:taxon-name><tp:taxon-name-part taxon-name-part-type="genus" reg="Veronica">Veronica</tp:taxon-name-part> <tp:taxon-name-part taxon-name-part-type="species" reg="longifolia">longifolia</tp:taxon-name-part></tp:taxon-name></italic>, 23 Jun 2011, H. Voglmayr and I. Greilhuber (WU-MYC0032804).</p></tp:treatment-sec><tp:treatment-sec sec-type="Notes"><title>Notes.</title><p><italic><tp:taxon-name><tp:taxon-name-part taxon-name-part-type="genus" reg="Veronica">Veronica</tp:taxon-name-part> <tp:taxon-name-part taxon-name-part-type="species" reg="longifolia">longifolia</tp:taxon-name-part></tp:taxon-name></italic> is widely distributed across the Northern Hemisphere, yet no reports of infection by downy mildew have been documented. In this study, we identified a previously undescribed <italic><tp:taxon-name><tp:taxon-name-part taxon-name-part-type="genus" reg="Peronospora">Peronospora</tp:taxon-name-part></tp:taxon-name></italic> species that forms a clade with five closely related species: <italic><tp:taxon-name><tp:taxon-name-part taxon-name-part-type="genus" reg="Peronospora">P.</tp:taxon-name-part> <tp:taxon-name-part taxon-name-part-type="species" reg="obscura">obscura</tp:taxon-name-part></tp:taxon-name></italic>, <italic><tp:taxon-name><tp:taxon-name-part taxon-name-part-type="genus" reg="Peronospora">P.</tp:taxon-name-part> <tp:taxon-name-part taxon-name-part-type="species" reg="sagittaria">sagittaria</tp:taxon-name-part></tp:taxon-name></italic>, <italic><tp:taxon-name><tp:taxon-name-part taxon-name-part-type="genus" reg="Peronospora">P.</tp:taxon-name-part> <tp:taxon-name-part taxon-name-part-type="species" reg="aquatica">aquatica</tp:taxon-name-part></tp:taxon-name></italic>, <italic><tp:taxon-name><tp:taxon-name-part taxon-name-part-type="genus" reg="Peronospora">P.</tp:taxon-name-part> <tp:taxon-name-part taxon-name-part-type="species" reg="palustris">palustris</tp:taxon-name-part></tp:taxon-name></italic>, and <italic><tp:taxon-name><tp:taxon-name-part taxon-name-part-type="genus" reg="Peronospora">P.</tp:taxon-name-part> <tp:taxon-name-part taxon-name-part-type="species" reg="silvestris">silvestris</tp:taxon-name-part></tp:taxon-name></italic>. This clade is characterised by elongated conidia with an average length-to-breadth ratio higher than 1.45. Morphologically, <italic><tp:taxon-name><tp:taxon-name-part taxon-name-part-type="genus" reg="Peronospora">P.</tp:taxon-name-part> <tp:taxon-name-part taxon-name-part-type="species" reg="seminaria">seminaria</tp:taxon-name-part></tp:taxon-name></italic> differs by having smaller conidia, averaging 22 µm × 14 µm, and the narrowest conidia among all <italic><tp:taxon-name><tp:taxon-name-part taxon-name-part-type="genus" reg="Peronospora">Peronospora</tp:taxon-name-part></tp:taxon-name></italic> species on <italic><tp:taxon-name><tp:taxon-name-part taxon-name-part-type="genus" reg="Veronica">Veronica</tp:taxon-name-part></tp:taxon-name></italic>, with an average breadth of 14 µm.</p></tp:treatment-sec></tp:taxon-treatment>
