# Supplementary material for: A revision of Peronospora species on Veronica unravels a species-rich group of downy mildew pathogens with host shifts to economically important ornamental plants
Source: IMA Fungus. 2026 Mar 23;17:e186696. doi: 10.3897/imafungus.17.186696 (PMC13036465; doi:10.3897/imafungus.17.186696)
Supplement: XML Treatment for Peronospora silvestris [file imafungus.17.186696-treatment15.xml]

<!DOCTYPE tp:taxon-treatment
  PUBLIC "-//TaxonX//DTD Taxonomic Treatment Publishing DTD v0 20100105//EN" "tax-treatment-NSO.dtd">
<tp:taxon-treatment xmlns:tp="http://www.plazi.org/taxpub"><tp:treatment-meta><kwd-group><label>Taxon classification</label><kwd>
                <named-content content-type="kingdom">Fungi</named-content>
              </kwd><kwd>
                <named-content content-type="order">Peronosporales</named-content>
              </kwd><kwd>
                <named-content content-type="family">Peronosporaceae</named-content>
              </kwd></kwd-group><mixed-citation publication-type="journal"><person-group><name><surname>Mu</surname><given-names>Man</given-names></name><name><surname>Choi</surname><given-names>Young-Joon</given-names></name><name><surname>Brand</surname><given-names>Thomas</given-names></name><name><surname>Ploch</surname><given-names>Sebastian</given-names></name><name><surname>Voglmayr</surname><given-names>Hermann</given-names></name><name><surname>Thines</surname><given-names>Marco</given-names></name></person-group><article-title>A revision of <italic><tp:taxon-name><tp:taxon-name-part taxon-name-part-type="genus" reg="Peronospora">Peronospora</tp:taxon-name-part></tp:taxon-name></italic> species on <italic><tp:taxon-name><tp:taxon-name-part taxon-name-part-type="genus" reg="Veronica">Veronica</tp:taxon-name-part></tp:taxon-name></italic> unravels a species-rich group of downy mildew pathogens with host shifts to economically important ornamental plants</article-title><source>IMA Fungus</source><day>23</day><month>03</month><year>2026</year><volume>17</volume><pub-id pub-id-type="doi">10.3897/imafungus.17.186696</pub-id></mixed-citation></tp:treatment-meta><tp:nomenclature><tp:taxon-name><object-id xmlns:xlink="http://www.w3.org/1999/xlink" content-type="arpha" xlink:type="simple">F9427707-5EB1-5E0D-933C-280F9B9FF63B</object-id>
                    		<tp:taxon-name-part taxon-name-part-type="genus" reg="Peronospora">Peronospora</tp:taxon-name-part> <tp:taxon-name-part taxon-name-part-type="species" reg="silvestris">silvestris</tp:taxon-name-part>
                    	
                    		<object-id xmlns:xlink="http://www.w3.org/1999/xlink" content-type="mycobank" xlink:type="simple">142535</object-id>
                    	</tp:taxon-name><tp:taxon-authority>Gäum., Annales Mycologici 16 (1–2): 199. 1918.</tp:taxon-authority><xref ref-type="fig" rid="F16">Fig. 16</xref></tp:nomenclature><tp:treatment-sec sec-type="Description"><title>Description.</title><p><bold><italic>Lesions</italic></bold> often hardly visible and systemic, infected plant parts often discolouring at later stages, drying or getting necrotic in <bold><italic><tp:taxon-name><tp:taxon-name-part taxon-name-part-type="genus" reg="Veronica">Veronica</tp:taxon-name-part> <tp:taxon-name-part taxon-name-part-type="species" reg="officinalis">officinalis</tp:taxon-name-part></tp:taxon-name></italic></bold>; lesions chlorotic, then turning dark brown to brown upon drying, often vein-delimited in <bold><italic><tp:taxon-name><tp:taxon-name-part taxon-name-part-type="genus" reg="Globularia">Globularia</tp:taxon-name-part> <tp:taxon-name-part taxon-name-part-type="species" reg="nudicaulis">nudicaulis</tp:taxon-name-part></tp:taxon-name></italic></bold>. <bold><italic>Down</italic></bold> present on the lower leaf surface, consisting of scattered to dense felt-like conidiophore outgrowth. <bold><italic>Conidiophores</italic></bold> hyaline, straight to curved, thin-walled, 332–490 µm long, av. 441 µm; trunk 203–309 µm long, av. 256 µm, 6–9.5 µm broad, sometimes slightly swollen to up to 14 µm at the base, ratio of the total length to trunk length 1.5–2, callose plugs absent. <bold><italic>Branching</italic></bold> subdichotomous in 4–7 orders, with sub-straight to curved branches, gradually attenuate, often at acute angles. <bold><italic>Ultimate branchlets</italic></bold> sub-straight to curved, paired branchlets differing in length, with the longer ones 9.5–14.5 µm long, the shorter ones 6–8.5 µm long, with a ratio of the longer to the shorter ultimate branchlet of 1.4–1.9, base 2–2.5 µm broad, apex slightly sharp. <bold><italic>Conidia</italic></bold> ellipsoid to elongate with a dark brown colour, 24–31 µm long, 15–20 µm broad, length-to-breadth ratio 1.4–1.85, basal part of the conidia mostly protruding. <bold><italic>Oospores</italic></bold> not observed.</p><fig id="F16" position="float" orientation="portrait"><object-id xmlns:xlink="http://www.w3.org/1999/xlink" content-type="doi" xlink:type="simple">10.3897/imafungus.17.186696.figure16</object-id><object-id xmlns:xlink="http://www.w3.org/1999/xlink" content-type="arpha" xlink:type="simple">ED08E3A2-78E3-5899-909D-C02B3AEF7DF0</object-id><label>Figure 16.</label><caption><p>Symptoms and morphology of <italic><tp:taxon-name><tp:taxon-name-part taxon-name-part-type="genus" reg="Peronospora">Peronospora</tp:taxon-name-part> <tp:taxon-name-part taxon-name-part-type="species" reg="silvestris">silvestris</tp:taxon-name-part></tp:taxon-name></italic> parasitic on <italic><tp:taxon-name><tp:taxon-name-part taxon-name-part-type="genus" reg="Globularia">Globularia</tp:taxon-name-part> <tp:taxon-name-part taxon-name-part-type="species" reg="nudicaulis">nudicaulis</tp:taxon-name-part></tp:taxon-name></italic> (GLM-F135692). <bold>A</bold> Down on the leaf surface. <bold>B–D</bold> Conidia. <bold>E–G</bold> Ultimate branchlets. <bold>H–K</bold> Conidiophores. Scale bars: 20 µm (<bold>B–G</bold>); 50 µm (<bold>H–K</bold>).</p></caption><graphic xmlns:xlink="http://www.w3.org/1999/xlink" xlink:href="imafungus-17-e186696-g016.jpg" id="oo_1567611.jpg" position="float" orientation="portrait" xlink:type="simple"><uri content-type="original_file" xlink:type="simple">https://binary.pensoft.net/fig/1567611</uri></graphic></fig></tp:treatment-sec><tp:treatment-sec sec-type="Type host"><title>Type host.</title><p><italic><tp:taxon-name><tp:taxon-name-part taxon-name-part-type="genus" reg="Veronica">Veronica</tp:taxon-name-part> <tp:taxon-name-part taxon-name-part-type="species" reg="officinalis">officinalis</tp:taxon-name-part></tp:taxon-name></italic> (<xref ref-type="bibr" rid="B18">Gäumann 1918</xref>).</p></tp:treatment-sec><tp:treatment-sec sec-type="Confirmed hosts"><title>Confirmed hosts.</title><p><italic><tp:taxon-name><tp:taxon-name-part taxon-name-part-type="genus" reg="Veronica">Veronica</tp:taxon-name-part> <tp:taxon-name-part taxon-name-part-type="species" reg="officinalis">officinalis</tp:taxon-name-part></tp:taxon-name></italic> and <italic><tp:taxon-name><tp:taxon-name-part taxon-name-part-type="genus" reg="Globularia">Globularia</tp:taxon-name-part> <tp:taxon-name-part taxon-name-part-type="species" reg="nudicaulis">nudicaulis</tp:taxon-name-part></tp:taxon-name></italic>.</p></tp:treatment-sec><tp:treatment-sec sec-type="Reported hosts"><title>Reported hosts.</title><p><italic><tp:taxon-name><tp:taxon-name-part taxon-name-part-type="genus" reg="Veronica">Veronica</tp:taxon-name-part> <tp:taxon-name-part taxon-name-part-type="species" reg="officinalis">officinalis</tp:taxon-name-part></tp:taxon-name></italic> (<xref ref-type="bibr" rid="B18">Gäumann 1918</xref>), <italic><tp:taxon-name><tp:taxon-name-part taxon-name-part-type="genus" reg="Veronica">V.</tp:taxon-name-part> <tp:taxon-name-part taxon-name-part-type="species" reg="urticifolia">urticifolia</tp:taxon-name-part></tp:taxon-name></italic> (<xref ref-type="bibr" rid="B19">Gäumann 1923</xref>; <xref ref-type="bibr" rid="B44">Riethmüller et al. 2002</xref>).</p></tp:treatment-sec><tp:treatment-sec sec-type="Reported distribution"><title>Reported distribution.</title><p>Austria, Denmark, France, Germany, Italy. Spain, Sweden, Switzerland (<xref ref-type="bibr" rid="B19">Gäumann 1923</xref>; <xref ref-type="bibr" rid="B44">Riethmüller et al. 2002</xref>).</p></tp:treatment-sec><tp:treatment-sec sec-type="Specimens examined"><title>Specimens examined.</title><p>AUSTRIA. Styria: District of Judenburg, Municipality of Pusterwald, forest path near Assmann, on living leaves of <italic><tp:taxon-name><tp:taxon-name-part taxon-name-part-type="genus" reg="Veronica">Veronica</tp:taxon-name-part> <tp:taxon-name-part taxon-name-part-type="species" reg="officinalis">officinalis</tp:taxon-name-part></tp:taxon-name></italic>, 14 Jun 2011, H. Voglmayr and I. Greilhuber (WU-MYC0032802); District of Judenburg, Municipality of Pusterwald, Hinterwinkel, Waldschlag at Vorderer Pölsenbach, on living leaves of <italic><tp:taxon-name><tp:taxon-name-part taxon-name-part-type="genus" reg="Veronica">Veronica</tp:taxon-name-part> <tp:taxon-name-part taxon-name-part-type="species" reg="officinalis">officinalis</tp:taxon-name-part></tp:taxon-name></italic>, 14 Jun 2011, H. Voglmayr and I. Greilhuber (WU-MYC0032803). SWITZERLAND. Canton of Bern: Boltigen, Berner Oberland, on living leaves of <italic><tp:taxon-name><tp:taxon-name-part taxon-name-part-type="genus" reg="Globularia">Globularia</tp:taxon-name-part> <tp:taxon-name-part taxon-name-part-type="species" reg="nudicaulis">nudicaulis</tp:taxon-name-part></tp:taxon-name></italic>, 29 Jul 2016, T. Brodtbeck (GLM-F135693); Canton of Uri: Spiringen, Klausenpass, on living leaves of <italic><tp:taxon-name><tp:taxon-name-part taxon-name-part-type="genus" reg="Globularia">Globularia</tp:taxon-name-part> <tp:taxon-name-part taxon-name-part-type="species" reg="nudicaulis">nudicaulis</tp:taxon-name-part></tp:taxon-name></italic>, 24 Aug 2016, T. Brodtbeck (GLM-F135692).</p></tp:treatment-sec><tp:treatment-sec sec-type="Notes"><title>Notes.</title><p><xref ref-type="bibr" rid="B18">Gäumann (1918)</xref> described <italic><tp:taxon-name><tp:taxon-name-part taxon-name-part-type="genus" reg="Peronospora">P.</tp:taxon-name-part> <tp:taxon-name-part taxon-name-part-type="species" reg="silvestris">silvestris</tp:taxon-name-part></tp:taxon-name></italic> on <italic><tp:taxon-name><tp:taxon-name-part taxon-name-part-type="genus" reg="Veronica">Veronica</tp:taxon-name-part> <tp:taxon-name-part taxon-name-part-type="species" reg="officinalis">officinalis</tp:taxon-name-part></tp:taxon-name></italic>, the type host, but also recorded it on <italic><tp:taxon-name><tp:taxon-name-part taxon-name-part-type="genus" reg="Veronica">Veronica</tp:taxon-name-part> <tp:taxon-name-part taxon-name-part-type="species" reg="urticifolia">urticifolia</tp:taxon-name-part></tp:taxon-name></italic> (<xref ref-type="bibr" rid="B18">Gäumann 1918</xref>, <xref ref-type="bibr" rid="B19">1923</xref>). Subsequently, a specimen (AR194) collected from <italic><tp:taxon-name><tp:taxon-name-part taxon-name-part-type="genus" reg="Veronica">Veronica</tp:taxon-name-part> <tp:taxon-name-part taxon-name-part-type="species" reg="urticifolia">urticifolia</tp:taxon-name-part></tp:taxon-name></italic> was identified as <italic><tp:taxon-name><tp:taxon-name-part taxon-name-part-type="genus" reg="Peronospora">P.</tp:taxon-name-part> <tp:taxon-name-part taxon-name-part-type="species" reg="silvestris">silvestris</tp:taxon-name-part></tp:taxon-name></italic> based on its host (<xref ref-type="bibr" rid="B44">Riethmüller et al. 2002</xref>). However, phylogenetic analysis based on the LSU sequence (<ext-link xmlns:xlink="http://www.w3.org/1999/xlink" xlink:href="AY035490" ext-link-type="gen" xlink:type="simple">AY035490</ext-link>) placed specimens from these hosts on a separate branch, with the parasite of <italic><tp:taxon-name><tp:taxon-name-part taxon-name-part-type="genus" reg="Veronica">V.</tp:taxon-name-part> <tp:taxon-name-part taxon-name-part-type="species" reg="urticifolia">urticifolia</tp:taxon-name-part></tp:taxon-name></italic> being a previously unrecognised species, <italic><tp:taxon-name><tp:taxon-name-part taxon-name-part-type="genus" reg="Peronospora">P.</tp:taxon-name-part> <tp:taxon-name-part taxon-name-part-type="species" reg="obscura">obscura</tp:taxon-name-part></tp:taxon-name></italic>. Morphologically, <italic><tp:taxon-name><tp:taxon-name-part taxon-name-part-type="genus" reg="Peronospora">P.</tp:taxon-name-part> <tp:taxon-name-part taxon-name-part-type="species" reg="silvestris">silvestris</tp:taxon-name-part></tp:taxon-name></italic> is characterised by more globose conidia, with a length-to-breadth ratio of 1.6 ± 0.2, distinguishing it from its sister species, <italic><tp:taxon-name><tp:taxon-name-part taxon-name-part-type="genus" reg="Peronospora">P.</tp:taxon-name-part> <tp:taxon-name-part taxon-name-part-type="species" reg="palustris">palustris</tp:taxon-name-part></tp:taxon-name></italic>.</p></tp:treatment-sec><ref-list><ref id="B18"><mixed-citation xmlns:xlink="http://www.w3.org/1999/xlink" xlink:type="simple">Gäumann E (1918) Über die Spezialisation der <italic><tp:taxon-name><tp:taxon-name-part taxon-name-part-type="genus">Peronospora</tp:taxon-name-part></tp:taxon-name></italic> auf einigen Scrophulariaceen. Annales Mycologici 16: 189–199.</mixed-citation></ref><ref id="B19"><mixed-citation xmlns:xlink="http://www.w3.org/1999/xlink" xlink:type="simple">Gäumann E (1923) Beiträge zu einer Monographie der Gattung <italic><tp:taxon-name><tp:taxon-name-part taxon-name-part-type="genus">Peronospora</tp:taxon-name-part></tp:taxon-name></italic> Corda. Beiträge zur Kryptogamenflora der Schweiz 5: 1–360.</mixed-citation></ref><ref id="B44"><mixed-citation xmlns:xlink="http://www.w3.org/1999/xlink" xlink:type="simple">Riethmüller A, Voglmayr H, Göker M et al. (2002) Phylogenetic relationships of the downy mildews (<italic><tp:taxon-name><tp:taxon-name-part taxon-name-part-type="order">Peronosporales</tp:taxon-name-part></tp:taxon-name></italic>) and related groups based on nuclear large subunit ribosomal DNA sequences. Mycologia 94: 834–849. <ext-link xlink:href="10.1080/15572536.2003.11833177" ext-link-type="doi" xlink:type="simple">https://doi.org/10.1080/15572536.2003.11833177</ext-link></mixed-citation></ref></ref-list></tp:taxon-treatment>
