# Supplementary material for: A revision of Peronospora species on Veronica unravels a species-rich group of downy mildew pathogens with host shifts to economically important ornamental plants
Source: IMA Fungus. 2026 Mar 23;17:e186696. doi: 10.3897/imafungus.17.186696 (PMC13036465; doi:10.3897/imafungus.17.186696)
Supplement: XML Treatment for Peronospora veronicae-cymbalariae [file imafungus.17.186696-treatment16.xml]

<!DOCTYPE tp:taxon-treatment
  PUBLIC "-//TaxonX//DTD Taxonomic Treatment Publishing DTD v0 20100105//EN" "tax-treatment-NSO.dtd">
<tp:taxon-treatment xmlns:tp="http://www.plazi.org/taxpub"><tp:treatment-meta><kwd-group><label>Taxon classification</label><kwd>
                <named-content content-type="kingdom">Fungi</named-content>
              </kwd><kwd>
                <named-content content-type="order">Peronosporales</named-content>
              </kwd><kwd>
                <named-content content-type="family">Peronosporaceae</named-content>
              </kwd></kwd-group><mixed-citation publication-type="journal"><person-group><name><surname>Mu</surname><given-names>Man</given-names></name><name><surname>Choi</surname><given-names>Young-Joon</given-names></name><name><surname>Brand</surname><given-names>Thomas</given-names></name><name><surname>Ploch</surname><given-names>Sebastian</given-names></name><name><surname>Voglmayr</surname><given-names>Hermann</given-names></name><name><surname>Thines</surname><given-names>Marco</given-names></name></person-group><article-title>A revision of <italic><tp:taxon-name><tp:taxon-name-part taxon-name-part-type="genus" reg="Peronospora">Peronospora</tp:taxon-name-part></tp:taxon-name></italic> species on <italic><tp:taxon-name><tp:taxon-name-part taxon-name-part-type="genus" reg="Veronica">Veronica</tp:taxon-name-part></tp:taxon-name></italic> unravels a species-rich group of downy mildew pathogens with host shifts to economically important ornamental plants</article-title><source>IMA Fungus</source><day>23</day><month>03</month><year>2026</year><volume>17</volume><pub-id pub-id-type="doi">10.3897/imafungus.17.186696</pub-id></mixed-citation></tp:treatment-meta><tp:nomenclature><tp:taxon-name><object-id xmlns:xlink="http://www.w3.org/1999/xlink" content-type="arpha" xlink:type="simple">A6E448DA-6115-5EF0-90F5-B38EF2813D1D</object-id>
                    		<tp:taxon-name-part taxon-name-part-type="genus" reg="Peronospora">Peronospora</tp:taxon-name-part> <tp:taxon-name-part taxon-name-part-type="species" reg="veronicae-cymbalariae">veronicae-cymbalariae</tp:taxon-name-part>
                    	
                    		<object-id xmlns:xlink="http://www.w3.org/1999/xlink" content-type="mycobank" xlink:type="simple">289173</object-id>
                    	</tp:taxon-name><tp:taxon-authority>Rayss, Palestine Journal of Botany 3: 160. 1945.</tp:taxon-authority><xref ref-type="fig" rid="F17">Fig. 17</xref></tp:nomenclature><tp:treatment-sec sec-type="Description"><title>Description.</title><p><bold><italic>Conidiophores</italic></bold> hyaline, straight to sub-straight, slightly curved, 208–284 µm long, av. 246 µm; trunk 88–145 µm long, av. 117 µm, 8–11.5 µm broad, sometimes slightly swollen to up to 16 µm at the base, ratio of the total length to trunk length 2–2.5, callose plugs absent. <bold><italic>Branching</italic></bold> subdichotomous in 4–5 orders, with sub-straight to slightly curved branches, gradually attenuate, often at right angles. <bold><italic>Ultimate branchlets</italic></bold> with straight to sub-straight, paired branchlets differing in length, with the longer ones 11–18 µm long, the shorter ones 7–12 µm long, with a ratio of the longer to the shorter ultimate branchlet of 1.3–1.75, base 2.5–3.5 µm broad, apex slightly sharp. <bold><italic>Conidia</italic></bold> ellipsoid to ovate with a grey colour, 27.5–36.5 µm long, 20–26 µm broad, length-to-breadth ratio 1.2–1.6, basal part of the conidia mostly protruding. <bold><italic>Oospores</italic></bold> 30–57 µm in diameter.</p><fig id="F17" position="float" orientation="portrait"><object-id xmlns:xlink="http://www.w3.org/1999/xlink" content-type="doi" xlink:type="simple">10.3897/imafungus.17.186696.figure17</object-id><object-id xmlns:xlink="http://www.w3.org/1999/xlink" content-type="arpha" xlink:type="simple">098437C7-D39D-5E5F-86D4-B10AD3EF66A9</object-id><label>Figure 17.</label><caption><p>Morphology of <italic><tp:taxon-name><tp:taxon-name-part taxon-name-part-type="genus" reg="Peronospora">Peronospora</tp:taxon-name-part> <tp:taxon-name-part taxon-name-part-type="species" reg="veronicae-cymbalariae">veronicae-cymbalariae</tp:taxon-name-part></tp:taxon-name></italic> parasitic on <italic><tp:taxon-name><tp:taxon-name-part taxon-name-part-type="genus" reg="Veronica">Veronica</tp:taxon-name-part> <tp:taxon-name-part taxon-name-part-type="species" reg="cymbalaria">cymbalaria</tp:taxon-name-part></tp:taxon-name></italic> (ZT85386). <bold>A–G</bold> Conidia. <bold>H–M</bold> Ultimate branchlets. <bold>N–Q</bold> Oospores. <bold>R–V</bold> Conidiophores. Scale bars: 20 µm (<bold>A–Q</bold>); 50 µm (<bold>R–V</bold>).</p></caption><graphic xmlns:xlink="http://www.w3.org/1999/xlink" xlink:href="imafungus-17-e186696-g017.jpg" id="oo_1567612.jpg" position="float" orientation="portrait" xlink:type="simple"><uri content-type="original_file" xlink:type="simple">https://binary.pensoft.net/fig/1567612</uri></graphic></fig></tp:treatment-sec><tp:treatment-sec sec-type="Type host"><title>Type host.</title><p><italic><tp:taxon-name><tp:taxon-name-part taxon-name-part-type="genus" reg="Veronica">Veronica</tp:taxon-name-part> <tp:taxon-name-part taxon-name-part-type="species" reg="cymbalaria">cymbalaria</tp:taxon-name-part></tp:taxon-name></italic> (<xref ref-type="bibr" rid="B43">Rayss 1945</xref>).</p></tp:treatment-sec><tp:treatment-sec sec-type="Reported distribution"><title>Reported distribution.</title><p>Palestine, Greece, Spain (<xref ref-type="bibr" rid="B43">Rayss 1945</xref>; this study).</p></tp:treatment-sec><tp:treatment-sec sec-type="Specimens examined"><title>Specimens examined.</title><p>GREECE. Corfu: Troumpettas, Ag. Anna, near the junction, fire site, on the living leaves of <italic><tp:taxon-name><tp:taxon-name-part taxon-name-part-type="genus" reg="Veronica">Veronica</tp:taxon-name-part> <tp:taxon-name-part taxon-name-part-type="species" reg="cymbalaria">cymbalaria</tp:taxon-name-part></tp:taxon-name></italic>, 21 Apr 2012, H. Voglmayr (WU-MYC0032810); between Ano Garouna and Vouniatades, near Ag. Athanasios, on the living leaves of <italic><tp:taxon-name><tp:taxon-name-part taxon-name-part-type="genus" reg="Veronica">Veronica</tp:taxon-name-part> <tp:taxon-name-part taxon-name-part-type="species" reg="cymbalaria">cymbalaria</tp:taxon-name-part></tp:taxon-name></italic>, 22 Apr 2012, H. Voglmayr (WU-MYC0032812); Troumpettas to Ag. Anna, olive grove, on the living leaves of <italic><tp:taxon-name><tp:taxon-name-part taxon-name-part-type="genus" reg="Veronica">Veronica</tp:taxon-name-part> <tp:taxon-name-part taxon-name-part-type="species" reg="cymbalaria">cymbalaria</tp:taxon-name-part></tp:taxon-name></italic>, 23 Apr 2012, H. Voglmayr (WU-MYC0032813). PALESTINE. Without exact locality: on the living leaves of <italic><tp:taxon-name><tp:taxon-name-part taxon-name-part-type="genus" reg="Veronica">Veronica</tp:taxon-name-part> <tp:taxon-name-part taxon-name-part-type="species" reg="cymbalaria">cymbalaria</tp:taxon-name-part></tp:taxon-name></italic>, 5 May 1937, T. Rayss (type ZT85386). SPAIN. Andalusia: Cadiz Province, SE Alcala de los Gazules, near El Jautor, Auwald, on the living leaves of <italic><tp:taxon-name><tp:taxon-name-part taxon-name-part-type="genus" reg="Veronica">Veronica</tp:taxon-name-part> <tp:taxon-name-part taxon-name-part-type="species" reg="cymbalaria">cymbalaria</tp:taxon-name-part></tp:taxon-name></italic>, 17 Mar 2011, H. Voglmayr and W. Jaklitsch (WU-MYC0032796).</p></tp:treatment-sec><tp:treatment-sec sec-type="Notes"><title>Notes.</title><p><italic><tp:taxon-name><tp:taxon-name-part taxon-name-part-type="genus" reg="Peronospora">Peronospora</tp:taxon-name-part> <tp:taxon-name-part taxon-name-part-type="species" reg="veronicae-cymbalariae">veronicae-cymbalariae</tp:taxon-name-part></tp:taxon-name></italic> was first identified in Western Asia, specifically in Palestine, in 1945 on <italic><tp:taxon-name><tp:taxon-name-part taxon-name-part-type="genus" reg="Veronica">Veronica</tp:taxon-name-part> <tp:taxon-name-part taxon-name-part-type="species" reg="cymbalaria">cymbalaria</tp:taxon-name-part></tp:taxon-name></italic> (Rayss, 1945). Following its initial description, no additional records of this species were reported for several decades. However, since 2010, specimens of <italic><tp:taxon-name><tp:taxon-name-part taxon-name-part-type="genus" reg="Peronospora">P.</tp:taxon-name-part> <tp:taxon-name-part taxon-name-part-type="species" reg="veronicae-cymbalariae">veronicae-cymbalariae</tp:taxon-name-part></tp:taxon-name></italic> have been collected in Europe. Notably, it has been newly recorded in Greece and Spain. Phylogenetically, as previously noted, <italic><tp:taxon-name><tp:taxon-name-part taxon-name-part-type="genus" reg="Peronospora">P.</tp:taxon-name-part> <tp:taxon-name-part taxon-name-part-type="species" reg="veronicae-cymbalariae">veronicae-cymbalariae</tp:taxon-name-part></tp:taxon-name></italic> has a sister species, <italic><tp:taxon-name><tp:taxon-name-part taxon-name-part-type="genus" reg="Peronospora">Peronospora</tp:taxon-name-part></tp:taxon-name></italic> sp. on <italic><tp:taxon-name><tp:taxon-name-part taxon-name-part-type="genus" reg="Veronica">Veronica</tp:taxon-name-part> <tp:taxon-name-part taxon-name-part-type="species" reg="triloba">triloba</tp:taxon-name-part></tp:taxon-name></italic>. While no samples of <italic><tp:taxon-name><tp:taxon-name-part taxon-name-part-type="genus" reg="Peronospora">Peronospora</tp:taxon-name-part></tp:taxon-name></italic> sp. were available for detailed description in this study, it is worth mentioning that nuclear loci fail to effectively distinguish between these two species. In contrast, mitochondrial loci provide clear differentiation, emphasising the importance of multi-locus approaches in phylogenetic studies (<xref ref-type="bibr" rid="B5">Choi et al. 2015b</xref>). Morphologically, compared to other <italic><tp:taxon-name><tp:taxon-name-part taxon-name-part-type="genus" reg="Peronospora">Peronospora</tp:taxon-name-part></tp:taxon-name></italic> species infecting <italic><tp:taxon-name><tp:taxon-name-part taxon-name-part-type="genus" reg="Veronica">Veronica</tp:taxon-name-part></tp:taxon-name></italic>, <italic><tp:taxon-name><tp:taxon-name-part taxon-name-part-type="genus" reg="Peronospora">P.</tp:taxon-name-part> <tp:taxon-name-part taxon-name-part-type="species" reg="veronicae-cymbalariae">veronicae-cymbalariae</tp:taxon-name-part></tp:taxon-name></italic> is characterised by having the shortest conidiophores and trunks, averaging 246 µm and 117 µm long, respectively, the highest conidiophore-to-trunk length ratio, up to 3.3, and the larger conidia, averaging 32 × 23 µm, with conidia that are the broadest among the species examined, up to 32 µm broad.</p></tp:treatment-sec><ref-list><ref id="B43"><mixed-citation xmlns:xlink="http://www.w3.org/1999/xlink" xlink:type="simple">Rayss T (1945) Nouvelle contribution à l’étude de la mycoflore de Palestine (Troisième partie). Palestine Journal of Botany 3: 151–166.</mixed-citation></ref><ref id="B5"><mixed-citation xmlns:xlink="http://www.w3.org/1999/xlink" xlink:type="simple">Choi Y-J, Klosterman SJ, Kummer V et al. (2015b) Multi-locus tree and species tree approaches toward resolving a complex clade of downy mildews (<italic><tp:taxon-name><tp:taxon-name-part taxon-name-part-type="kingdom">Straminipila</tp:taxon-name-part></tp:taxon-name></italic>, <italic><tp:taxon-name><tp:taxon-name-part taxon-name-part-type="phylum">Oomycota</tp:taxon-name-part></tp:taxon-name></italic>), including pathogens of beet and spinach. Molecular Phylogenetics and Evolution 86: 24–34. <ext-link xlink:href="10.1016/j.ympev.2015.03.003" ext-link-type="doi" xlink:type="simple">https://doi.org/10.1016/j.ympev.2015.03.003</ext-link></mixed-citation></ref></ref-list></tp:taxon-treatment>
